# Supplementary material for: Early vertebrate chromosome duplications and the evolution of the neuropeptide Y receptor gene regions
Source: BMC Evol Biol. 2008 Jun 25;8:184. doi: 10.1186/1471-2148-8-184 (PMC2453138; doi:10.1186/1471-2148-8-184)
Supplement: Additional file 3 — List of gene families linked to the NPY receptor genes in Tetraodon nigroviridis. [file 1471-2148-8-184-S3.xls]

## Sheet: Paralogs
Representation on 3-4 Tni chromosomes
Linked to Tni YR	Tni Chr #	Tni Ensembl Gene ID	Ensembl Family ID, Family Description and Comment:
TniY4	17	GSTENG00016487001	ENSF00000000001
TniY4	17	GSTENG00025014001	ZINC FINGER
TniY4	17	GSTENG00025034001	Excluded because of size of family.
TniY8b	12	GSTENG00030927001
TniY8b	12	GSTENG00010754001
Tni Y2	18	GSTENG00015698001
Tni Y2	18	GSTENG00011945001
Tni Y2	18	GSTENG00011944001
TniY8b	12	GSTENG00034905001	ENSF00000000038
Tni Y8a	Un_random	GSTENG00025408001	ACTIN
Tni Y2	18	GSTENG00015745001	Excluded because of large number of very similar sequences
Tni Y2	18	GSTENG00011953001
Tni Y2	18	GSTENG00011952001
TniY8b	12	GSTENG00031024001	ENSF00000000040
Tni Y8a	Un_random	GSTENG00025249001	ADAMTS PRECURSOR A DISINTEGRIN AND METALLOPROTEINASE WITH THROMBOSPONDIN MOTIFS ADAM TS ADAM
Tni Y7	1	GSTENG00007373001	Included in this analysis (ADAMTS)
Tni Y7	1	GSTENG00008314001
TniY4	17	GSTENG00030695001	RAS RELATED RAB
TniY8b	12	GSTENG00032643001	Excluded due to short sequence alignment
TniY8b	12	GSTENG00021613001
Tni Y7	1	GSTENG00017074001
Tni Y8a	Un_random	GSTENG00025143001	ENSF00000000044
Tni Y2	18	GSTENG00007229001	KELCH
Tni Y7	1	GSTENG00014210001	Excluded due to large number of sequences and varying number of domains
TniY4	17	GSTENG00030600001	ENSF00000000053
Tni Y2	18	GSTENG00022664001	MULTIDRUG RESISTANCE ASSOCIATED
Tni Y2	18	GSTENG00011937001	Excluded because of large size of family.
Tni Y7	1	GSTENG00029278001
TniY4	17	GSTENG00030648001	ENSF00000000058
TniY4	17	GSTENG00024968001	ADAM PRECURSOR A DISINTEGRIN AND METALLOPROTEINASE DOMAIN
TniY8b	12	GSTENG00034886001	Excluded in this analysis. For a thorough analysis see HUXLEY-JONES et al., 2007
TniY8b	12	GSTENG00010755001
Tni Y7	1	GSTENG00031661001
TniY8b	12	GSTENG00034894001	ENSF00000000111
Tni Y8a	Un_random	GSTENG00025388001	ANION EXCHANGE BAND 3
Tni Y7	1	GSTENG00029270001	Early duplication events
TniY4	17	GSTENG00016428001	ENSF00000000118
TniY8b	12	GSTENG00031038001	PEPTIDYL PROLYL CIS TRANS ISOMERASE EC_5.2.1.8 PPIASE ROTAMASE CYCLOPHILIN
TniY8b	12	GSTENG00031076001	Early duplication events
TniY8b	12	GSTENG00010751001
Tni Y8a	Un_random	GSTENG00025348001
Tni Y8a	Un_random	GSTENG00025345001
TniY4	17	GSTENG00024538001	ENSF00000000121
TniY4	17	GSTENG00025098001	RECEPTOR PRECURSOR EC_2.7.1.112
TniY8b	12	GSTENG00034862001	Included in this analysis (FGFR)
TniY8b	12	GSTENG00034863001
Tni Y8a	Un_random	GSTENG00025402001
Tni Y7	1	GSTENG00014201001
TniY8b	12	GSTENG00021640001	ENSF00000000129
Tni Y8a	Un_random	GSTENG00025371001	CALMODULIN
Tni Y7	1	GSTENG00017070001	Excluded because initial phylogeny was not resolved
Tni Y8a	Un_random	GSTENG00021405001	ENSF00000000131
Tni Y2	18	GSTENG00034815001	RECEPTOR
Tni Y7	1	GSTENG00017141001	Excluded because initial phylogeny was not resolved
TniY4	17	GSTENG00030625001	ENSF00000000137
TniY8b	12	GSTENG00032636001	MITOGEN ACTIVATED KINASE EC_2.7.1.37 KINASE
Tni Y7	1	GSTENG00019882001	Included in this analysis (MAPK)
TniY4	17	GSTENG00016422001	ENSF00000000157
TniY8b	12	GSTENG00030985001	ANNEXIN ANNEXIN
Tni Y2	18	GSTENG00007219001	Included in this analysis (ANX)
Tni Y7	1	GSTENG00017134001
TniY8b	12	GSTENG00032659001	ENSF00000000163
Tni Y8a	Un_random	GSTENG00025136001	FORKHEAD BOX
Tni Y2	18	GSTENG00020866001	Early duplication events
Tni Y7	1	GSTENG00031640001
TniY4	17	GSTENG00030685001	ENSF00000000186
TniY8b	12	GSTENG00021569001	PRECURSOR
Tni Y8a	Un_random	GSTENG00013441001	Excluded because initial phylogeny was not resolved
TniY4	17	GSTENG00016514001	ENSF00000000217
TniY8b	12	GSTENG00034881001	FRIZZLED PRECURSOR FRIZZLED
Tni Y2	18	GSTENG00013679001	Included in this analysis (SFRP)
Tni Y8a	Un_random	GSTENG00013434001	ENSF00000000219
Tni Y2	18	GSTENG00032881001	POU DOMAIN CLASS TRANSCRIPTION FACTOR
Tni Y7	1	GSTENG00029330001	Early duplication events
TniY4	17	GSTENG00030634001	ENSF00000000265
TniY8b	12	GSTENG00032631001	SWI/SNF RELATED MATRIX ASSOCIATED ACTIN DEPENDENT REGULATOR OF CHROMATIN SUBFAMILY A
Tni Y2	18	GSTENG00032856001	Early duplication events
TniY8b	12	GSTENG00030976001	ENSF00000000294
Tni Y2	18	GSTENG00035824001	FIBROBLAST GROWTH FACTOR
Tni Y7	1	GSTENG00017026001	Excluded due to problems in getting reliable phylogeny (short sequences)
Tni Y7	1	GSTENG00017034001
TniY4	17	GSTENG00025042001	ENSF00000000426
TniY8b	12	GSTENG00034895001	TETRASPANIN TSPAN
Tni Y7	1	GSTENG00017139001	Included in this analysis (TSPAN)
Tni Y7	1	GSTENG00017140001
TniY4	17	GSTENG00024947001	ENSF00000000471
Tni Y8a	Un_random	GSTENG00025347001	ALPHA 2B ADRENERGIC RECEPTOR ALPHA 2B ADRENOCEPTOR ALPHA 2B ADRENORECEPTOR
Tni Y2	18	GSTENG00022631001	Excluded, recently analyzed by Postlethwaith, 2006
TniY8b	12	GSTENG00021631001	ENSF00000000481
TniY8b	12	GSTENG00021632001	HETEROGENEOUS NUCLEAR RIBONUCLEOPROTEIN HNRNP
Tni Y8a	Un_random	GSTENG00025258001	Included in this analysis (HNRNP)
Tni Y7	1	GSTENG00019898001
TniY4	17	GSTENG00025049001	ENSF00000000546
TniY8b	12	GSTENG00031047001	ALPHA ADRENERGIC RECEPTOR ALPHA ADRENOCEPTOR ALPHA ADRENORECEPTOR
Tni Y7	1	GSTENG00008099001	Excluded, recently analyzed by Postlethwaith, 2006
TniY4	17	GSTENG00025104001	ENSF00000000556
TniY4	17	GSTENG00025105001	ACTIN BINDING LIM ACTIN BINDING LIM FAMILY MEMBER
TniY8b	12	GSTENG00034912001	Included in this analysis (ABLIM)
Tni Y8a	Un_random	GSTENG00010353001
Tni Y7	1	GSTENG00031645001
Tni Y7	1	GSTENG00031644001
TniY8b	12	GSTENG00034897001	ENSF00000000595
Tni Y8a	Un_random	GSTENG00025389001	RECEPTOR NK RECEPTOR NK TACHYKININ RECEPTOR
Tni Y2	18	GSTENG00033502001	Included in this analysis (NKR)
Tni Y2	18	GSTENG00033501001
Tni Y2	18	GSTENG00013686001
TniY4	17	GSTENG00016462001	ENSF00000000646
TniY8b	12	GSTENG00010753001	2 OXOGLUTARATE DEHYDROGENASE E1 COMPONENT MITOCHONDRIAL PRECURSOR
Tni Y8a	Un_random	GSTENG00025361001	Included in this analysis (OGDH)
TniY4	17	GSTENG00003869001	ENSF00000000765
TniY4	17	GSTENG00010692001	AMBIGUOUS
Tni Y8a	Un_random	GSTENG00025350001	Included in this analysis (CNNM)
Tni Y8a	Un_random	GSTENG00025339001
Tni Y8a	Un_random	GSTENG00025330001
Tni Y8a	Un_random	GSTENG00025327001
Tni Y2	18	GSTENG00022700001
TniY4	17	GSTENG00030788001	ENSF00000000792
Tni Y8a	Un_random	GSTENG00025192001	NETRIN RECEPTOR PRECURSOR UNC 5 HOMOLOG UNC 5 HOMOLOG
Tni Y7	1	GSTENG00017119001	Included in this analysis (UNC5)
TniY4	17	GSTENG00024944001	ENSF00000001489
TniY8b	12	GSTENG00037491001	MAX
Tni Y2	18	GSTENG00033482001	Included in this analysis (MXD)
Tni Y7	1	GSTENG00017105001
TniY4	17	GSTENG00016497001	ENSF00000001580
TniY8b	12	GSTENG00031114001	UNKNOWN
Tni Y2	18	GSTENG00033468001	Included in this analysis (AP3)
TniY4	17	GSTENG00024545001	ENSF00000001635
TniY4	17	GSTENG00024546001	NUCLEOLYSIN TIA 1 RNA BINDING TIA 1
TniY8b	12	GSTENG00021578001	Included in this analysis (TIA)
Tni Y8a	Un_random	GSTENG00025215001
TniY4	17	GSTENG00016429001	ENSF00000001845
TniY8b	12	GSTENG00010752001	RETINOIC ACID INDUCED 17 PIAS ZIMP10
Tni Y8a	Un_random	GSTENG00025344001	Included in this analysis (ZIMP)
TniY4	17	GSTENG00016408001	ENSF00000002628
TniY8b	12	GSTENG00021573001	ZINC FINGER
Tni Y8a	Un_random	GSTENG00025210001	Included in this analysis (ZINK)
Tni Y8a	Un_random	GSTENG00002213001	ENSF00000000064
Tni Y8a	Un_random	GSTENG00037686001	ANKYRIN
Tni Y8a	Un_random	GSTENG00000249001	Included in this analysis (ANK)
TniY8b	12	GSTENG00029466001
Tni Y8a	Un_random	GSTENG00001907001
Tni Y2	18	GSTENG00033045001
Tni Y8a	Un_random	GSTENG00038818001
Tni Y8a	Un_random	GSTENG00037767001
TniY8b	12	GSTENG00034904001
Tni Y8a	Un_random	GSTENG00031585001
Tni Y8a	Un_random	GSTENG00009460001
Tni Y2	18	GSTENG00033044001
Tni Y8a	Un_random	GSTENG00009544001
Tni Y8a	Un_random	GSTENG00036328001
Tni Y8a	Un_random	GSTENG00038141001
Representation on 2 Tni chromosomes
Linked to Tni YR	Tni Chr #	Tni Ensembl Gene ID	Ensembl Family ID, Family Description and Comment:
TniY4	17	GSTENG00016468001	ENSF00000000048
TniY8b	12	GSTENG00030890001	KINASE EC_2.7.1.37 KINASE
TniY4	17	GSTENG00024567001	ENSF00000000051
TniY4	17	GSTENG00024569001	PRECURSOR
TniY4	17	GSTENG00024569001	First included in this analysis due to linkage in Tru but later excluded due to multiple domains
TniY4	17	GSTENG00024570001
TniY4	17	GSTENG00016455001
TniY4	17	GSTENG00016391001
Tni Y2	18	GSTENG00013702001
Tni Y2	18	GSTENG00013697001
Tni Y2	18	GSTENG00013696001
Tni Y2	18	GSTENG00013695001
Tni Y2	18	GSTENG00013694001
Tni Y2	18	GSTENG00013680001
TniY4	17	GSTENG00025101001	ENSF00000000079
Tni Y7	1	GSTENG00017101001	TRIPARTITE MOTIF
Tni Y7	1	GSTENG00017102001
TniY8b	12	GSTENG00032625001	ENSF00000000081
TniY8b	12	GSTENG00032629001	GLUTAMATE RECEPTOR PRECURSOR
Tni Y7	1	GSTENG00017085001
Tni Y7	1	GSTENG00017087001
Tni Y7	1	GSTENG00031632001
TniY4	17	GSTENG00030804001	ENSF00000000091
TniY4	17	GSTENG00030803001	CALPAIN CALCIUM ACTIVATED NEUTRAL PROTEINASE CANP
TniY4	17	GSTENG00030802001
TniY4	17	GSTENG00030801001
Tni Y2	18	GSTENG00011956001
TniY4	17	GSTENG00016443001	ENSF00000000097
Tni Y7	1	GSTENG00031638001	WNT
Tni Y8a	Un_random	GSTENG00025245001	ENSF00000000140
Tni Y7	1	GSTENG00026596001	ADP RIBOSYLATION FACTOR
TniY8b	12	GSTENG00031049001	ENSF00000000148
Tni Y8a	Un_random	GSTENG00025313001	POLYPEPTIDE N ACETYLGALACTOSAMINYLTRANSFERASE
Tni Y8a	Un_random	GSTENG00025385001	ENSF00000000156
Tni Y2	18	GSTENG00022662001	MYOSIN HEAVY CHAIN
TniY4	17	GSTENG00030774001	ENSF00000000175
TniY8b	12	GSTENG00031092001	T BOX TRANSCRIPTION FACTOR T BOX
TniY8b	12	GSTENG00021657001
TniY8b	12	GSTENG00034873001
TniY4	17	GSTENG00030667001	ENSF00000000199
Tni Y2	18	GSTENG00013682001	PRECURSOR
TniY4	17	GSTENG00030603001	ENSF00000000202
TniY8b	12	GSTENG00030967001	AMBIGUOUS
Tni Y8a	Un_random	GSTENG00025309001	ENSF00000000212
Tni Y7	1	GSTENG00026549001	UBIQUITIN CONJUGATING ENZYME EC_6.3.2.19 UBIQUITIN LIGASE UBIQUITIN CARRIER
Tni Y7	1	GSTENG00029306001
TniY4	17	GSTENG00030690001	ENSF00000000203
TniY4	17	GSTENG00030689001	ANTIGEN
TniY4	17	GSTENG00030688001
Tni Y8a	Un_random	GSTENG00013442001
Tni Y8a	Un_random	GSTENG00026602001
Tni Y8a	Un_random	GSTENG00036598001
Tni Y8a	Un_random	GSTENG00010435001
Tni Y8a	Un_random	GSTENG00025377001	ENSF00000000214
Tni Y7	1	GSTENG00017019001	SEPTIN
Tni Y7	1	GSTENG00029310001
TniY8b	12	GSTENG00030940001	ENSF00000000247
Tni Y7	1	GSTENG00029331001	RIBOSOMAL S6 KINASE ALPHA EC_2.7.1.37 KDA RIBOSOMAL S6 KINASE KINASE
TniY8b	12	GSTENG00032645001	ENSF00000000248
Tni Y2	18	GSTENG00015705001	3' 5' CYCLIC PHOSPHODIESTERASE EC_3.1.4.17
Tni Y8a	Un_random	GSTENG00025154001	ENSF00000000249
Tni Y2	18	GSTENG00015736001	COLLAGEN ALPHA CHAIN PRECURSOR
Tni Y2	18	GSTENG00015735001
TniY4	17	GSTENG00030679001	ENSF00000000258
Tni Y8a	Un_random	GSTENG00025198001	LEUCINE RICH REPEAT
Tni Y8a	Un_random	GSTENG00025197001
TniY4	17	GSTENG00016476001	ENSF00000000227
TniY8b	12	GSTENG00031107001	SEMAPHORIN PRECURSOR
TniY8b	12	GSTENG00010762001	ENSF00000000273
Tni Y2	18	GSTENG00033512001	COMPLEMENT [CONTAINS:
Tni Y2	18	GSTENG00033511001
Tni Y2	18	GSTENG00011966001
TniY8b	12	GSTENG00011441001	ENSF00000000280
Tni Y8a	Un_random	GSTENG00025283001	ATP DEPENDENT RNA HELICASE DEAD BOX
Tni Y8a	Un_random	GSTENG00025278001
TniY8b	12	GSTENG00021654001	ENSF00000000308, AMBIGUOUS
Tni Y2	18	GSTENG00022698001	Included in this analysis due to linkage in Tru (NEF)
TniY8b	12	GSTENG00021584001	ENSF00000000333
Tni Y2	18	GSTENG00032865001	MOTHERS AGAINST DECAPENTAPLEGIC HOMOLOG SMAD MOTHERS AGAINST DPP HOMOLOG
TniY4	17	GSTENG00016387001	ENSF00000000336
TniY4	17	GSTENG00016386001	CAMP DEPENDENT KINASE CATALYTIC SUBUNIT EC_2.7.1.37 PKA C
Tni Y8a	Un_random	GSTENG00025400001
TniY4	17	GSTENG00030676001	ENSF00000000388
TniY8b	12	GSTENG00021658001	KELCH
Tni Y8a	Un_random	GSTENG00025416001	ENSF00000000402
Tni Y2	18	GSTENG00033444001	CASPASE PRECURSOR EC_3.4.22.-
Tni Y2	18	GSTENG00013715001
TniY4	17	GSTENG00016498001	ENSF00000000405
TniY8b	12	GSTENG00030992001	MITOCHONDRIAL DEOXYNUCLEOTIDE CARRIER SOLUTE CARRIER FAMILY 25 MEMBER 19
TniY4	17	GSTENG00025041001	ENSF00000000424
TniY8b	12	GSTENG00021618001	POTASSIUM VOLTAGE GATED CHANNEL SUBFAMILY MEMBER VOLTAGE GATED POTASSIUM CHANNEL SUBUNIT
Tni Y2	18	GSTENG00032894001	ENSF00000000453
Tni Y7	1	GSTENG00017027001	RECEPTOR
Tni Y7	1	GSTENG00029350001
TniY4	17	GSTENG00025064001	ENSF00000000455
Tni Y2	18	GSTENG00035821001	SODIUM/POTASSIUM/CALCIUM EXCHANGER NA + /K + /CA 2+ EXCHANGE RETINAL NA CA+K EXCHANGER
Tni Y2	18	GSTENG00033506001	ENSF00000000457
Tni Y2	18	GSTENG00033505001	LONG CHAIN FATTY ACID COA LIGASE EC_6.2.1.3 LONG CHAIN ACYL COA SYNTHETASE LACS
Tni Y7	1	GSTENG00029359001
TniY4	17	GSTENG00024554001	ENSF00000000469
Tni Y2	18	GSTENG00020880001	UBIQUITIN LIGASE E3A EC_6.3.2.- ONCOGENIC ASSOCIATED E6 AP
TniY4	17	GSTENG00010689001	ENSF00000000448
Tni Y7	1	GSTENG00031672001	HOMEOBOX NKX 2 HOMEOBOX NK 2 HOMOLOG
Tni Y7	1	GSTENG00029249001
TniY8b	12	GSTENG00011452001	ENSF00000000501
Tni Y2	18	GSTENG00015754001	GLUTAMATE [NMDA] RECEPTOR SUBUNIT PRECURSOR N METHYL D ASPARTATE RECEPTOR
TniY4	17	GSTENG00030674001	ENSF00000000521
TniY8b	12	GSTENG00032648001	ELONGATION OF VERY LONG CHAIN FATTY ACIDS
TniY8b	12	GSTENG00032649001
TniY4	17	GSTENG00030598001	ENSF00000000529
TniY4	17	GSTENG00030597001	SLIT HOMOLOG PRECURSOR SLIT MULTIPLE EPIDERMAL GROWTH FACTOR DOMAINS
TniY4	17	GSTENG00030594001
TniY4	17	GSTENG00010079001
Tni Y7	1	GSTENG00029234001
Tni Y7	1	GSTENG00029233001
Tni Y7	1	GSTENG00029230001
Tni Y7	1	GSTENG00011744001
Tni Y8a	Un_random	GSTENG00025396001	ENSF00000000537
Tni Y2	18	GSTENG00022627001	CARBOXYPEPTIDASE PRECURSOR
Tni Y2	18	GSTENG00007231001
TniY4	17	GSTENG00024531001	ENSF00000000562, SH3 CONTAINING 1 SH3 DOMAIN S
Tni Y2	18	GSTENG00013688001	Included in this analysis due to linkage in Tru (SORB)
Tni Y8a	Un_random	GSTENG00025391001	ENSF00000000575
Tni Y8a	Un_random	GSTENG00025383001	G COUPLED RECEPTOR KINASE EC_2.7.1.- G COUPLED RECEPTOR KINASE
Tni Y2	18	GSTENG00022638001
Tni Y8a	Un_random	GSTENG00013197001	ENSF00000000608
Tni Y2	18	GSTENG00009841001	VOLTAGE DEPENDENT T TYPE CALCIUM CHANNEL ALPHA SUBUNIT VOLTAGE GATED CALCIUM CHANNEL ALPHA SUBUNIT CAV3
Tni Y2	18	GSTENG00034808001
Tni Y2	18	GSTENG00034807001
TniY8b	12	GSTENG00031088001	ENSF00000000616
Tni Y7	1	GSTENG00029259001	THIOREDOXIN REDUCTASE EC_1.8.1.9
TniY8b	12	GSTENG00011447001	ENSF00000000639
Tni Y2	18	GSTENG00005358001	BROMODOMAIN CONTAINING
TniY4	17	GSTENG00024533001	ENSF00000000652
TniY4	17	GSTENG00024549001	NEUROGENIC DIFFERENTIATION FACTOR
Tni Y7	1	GSTENG00017110001
TniY8b	12	GSTENG00021622001	ENSF00000000695
TniY8b	12	GSTENG00021623001	BETA CRYSTALLIN
Tni Y8a	Un_random	GSTENG00025381001
Tni Y8a	Un_random	GSTENG00025380001
Tni Y2	18	GSTENG00034549001	ENSF00000000709
Tni Y7	1	GSTENG00005198001	F BOX/WD REPEAT F BOX AND WD
TniY4	17	GSTENG00037525001	ENSF00000000733
Tni Y2	18	GSTENG00022646001	PEROXIREDOXIN EC_1.11.1.15 THIOREDOXIN PEROXIDASE THIOREDOXIN DEPENDENT PEROXIDE REDUCTASE
TniY4	17	GSTENG00016500001	ENSF00000000751
TniY4	17	GSTENG00016499001	ARACHIDONATE 12 LIPOXYGENASE TYPE 12 LOX
Tni Y2	18	GSTENG00033460001
TniY8b	12	GSTENG00030986001	ENSF00000000763
TniY8b	12	GSTENG00030987001	EXTRACELLULAR MATRIX FRAS1 PRECURSOR
Tni Y2	18	GSTENG00032857001
TniY4	17	GSTENG00016519001	ENSF00000000769
TniY8b	12	GSTENG00031042001	LYSYL OXIDASE HOMOLOG PRECURSOR EC_1.4.3.- LYSYL OXIDASE
TniY8b	12	GSTENG00034877001
TniY4	17	GSTENG00024942001	ENSF00000000784
TniY8b	12	GSTENG00031118001	ADDUCIN
TniY8b	12	GSTENG00009078001	ENSF00000000785
Tni Y8a	Un_random	GSTENG00025162001	COMPLEMENT COMPONENT C8 CHAIN COMPLEMENT COMPONENT 8 SUBUNIT
TniY4	17	GSTENG00024949001	ENSF00000000811
Tni Y7	1	GSTENG00031664001	SERINE/THREONINE PHOSPHATASE 2A 55 KDA REGULATORY SUBUNIT B
TniY8b	12	GSTENG00032641001	ENSF00000000856
Tni Y2	18	GSTENG00015731001	SERINE/THREONINE KINASE EC_2.7.1.37 POLO KINASE PLK SERINE/THREONINE KINASE KINASE
TniY8b	12	GSTENG00031001001	ENSF00000000886
Tni Y2	18	GSTENG00022660001	RAL GUANINE NUCLEOTIDE DISSOCIATION STIMULATOR RALGDS
TniY8b	12	GSTENG00031009001	ENSF00000000909
TniY8b	12	GSTENG00034870001	INTERLEUKIN ENHANCER BINDING FACTOR 3
Tni Y2	18	GSTENG00022651001
TniY4	17	GSTENG00010665001	ENSF00000000911
TniY4	17	GSTENG00006588001	B CELL LYMPHOMA/LEUKEMIA 11A B CELL CLL/
Tni Y2	18	GSTENG00022683001	LYMPHOMA 11A COUP TF INTERACTING 1 ECOTROPIC VIRAL INTEGRATION SITE 9 EVI 9
Tni Y2	18	GSTENG00022684001
Tni Y8a	Un_random	GSTENG00025153001	ENSF00000000930
Tni Y2	18	GSTENG00015738001	CDC42 INTERACTING 4 THYROID RECEPTOR INTERACTING 10 TRIP 10
TniY4	17	GSTENG00024557001	ENSF00000000992
TniY4	17	GSTENG00030682001	UNKNOWN
Tni Y2	18	GSTENG00008085001
Tni Y2	18	GSTENG00034810001
Tni Y2	18	GSTENG00013701001	ENSF00000001008
Tni Y2	18	GSTENG00013699001	ALPHA 2 CATENIN ALPHA CATENIN ALPHA CATENIN
Tni Y7	1	GSTENG00017144001
Tni Y7	1	GSTENG00017147001
TniY4	17	GSTENG00030662001	ENSF00000001012
TniY4	17	GSTENG00030661001	DUAL SPECIFICITY PHOSPHATASE 13 EC_3.1.3.48 EC_3.1.3.- 16 TESTIS AND SKELETAL MUSCLE SPECIFIC DSP
TniY4	17	GSTENG00030659001	Included in this analysis due to linkage in Tru (DUSP)
TniY4	17	GSTENG00030658001
Tni Y8a	Un_random	GSTENG00025398001
TniY8b	12	GSTENG00034888001	ENSF00000001025
TniY8b	12	GSTENG00034888001	SERINE/THREONINE PHOSPHATASE 2B CATALYTIC SUBUNIT EC_3.1.3.16
Tni Y8a	Un_random	GSTENG00010354001	CALMODULIN DEPENDENT CALCINEURIN A SUBUNIT CAM PRP CATALYTIC SUBUNIT
TniY8b	12	GSTENG00034908001	ENSF00000001026
Tni Y8a	Un_random	GSTENG00025204001	PHOSPHATIDYLINOSITOL 3 KINASE REGULATORY SUBUNIT PI3 KINASE P85 SUBUNIT PTDINS 3 KINASE P85
TniY4	17	GSTENG00016402001	ENSF00000001086
Tni Y8a	Un_random	GSTENG00025298001	VOLTAGE DEPENDENT ANION SELECTIVE CHANNEL OUTER MITOCHONDRIAL MEMBRANE PORIN
Tni Y8a	Un_random	GSTENG00025424001	ENSF00000001137
Tni Y7	1	GSTENG00029269001	GDNF FAMILY RECEPTOR ALPHA PRECURSOR
TniY4	17	GSTENG00016459001	ENSF00000001150
TniY8b	12	GSTENG00010764001	AMINE TRANSPORTER VESICULAR AMINE TRANSPORTER SOLUTE CARRIER FAMILY 18 MEMBER
Tni Y2	18	GSTENG00022635001	ENSF00000001157
Tni Y7	1	GSTENG00026598001	REGULATOR OF G SIGNALING
Tni Y2	18	GSTENG00013693001	ENSF00000001170
Tni Y2	18	GSTENG00013692001	MELATONIN RECEPTOR TYPE MEL R
Tni Y7	1	GSTENG00017094001
TniY8b	12	GSTENG00031016001	ENSF00000001210
Tni Y8a	Un_random	GSTENG00025147001	TORSIN A TORSIN FAMILY 1 MEMBER A DYSTONIA 1
TniY4	17	GSTENG00016441001	ENSF00000001235
Tni Y2	18	GSTENG00033442001	DNAJ HOMOLOG SUBFAMILY B MEMBER 12
TniY4	17	GSTENG00016485001	ENSF00000001236
Tni Y8a	Un_random	GSTENG00025261001	S ADENOSYLMETHIONINE SYNTHETASE EC_2.5.1.6 METHIONINE ADENOSYLTRANSFERASE ADOMET SYNTHETASE
TniY4	17	GSTENG00030627001	ENSF00000001250
TniY4	17	GSTENG00030626001	RHO GTPASE ACTIVATING 25
TniY8b	12	GSTENG00021567001
TniY8b	12	GSTENG00021568001
TniY4	17	GSTENG00024980001	ENSF00000001271
TniY8b	12	GSTENG00011442001	HOMEOBOX
TniY4	17	GSTENG00024532001	ENSF00000001288, PDZ AND LIM DOMAIN LIM LIM
Tni Y2	18	GSTENG00013687001	Included in this analysis due to linkage in Tru (PDLIM)
TniY4	17	GSTENG00016482001	ENSF00000001310
Tni Y7	1	GSTENG00017009001	SIDEROFLEXIN
Tni Y7	1	GSTENG00029266001
TniY4	17	GSTENG00030640001	ENSF00000001392
TniY4	17	GSTENG00030639001	RAS ASSOCIATION DOMAIN FAMILY 2
TniY8b	12	GSTENG00030965001
TniY4	17	GSTENG00010442001	ENSF00000001395
TniY4	17	GSTENG00005901001	RAB11 FAMILY INTERACTING 1 RAB11 FIP1 RAB COUPLING
Tni Y7	1	GSTENG00029265001
TniY4	17	GSTENG00024952001	ENSF00000001018
Tni Y7	1	GSTENG00031654001	TRANSCRIPTION FACTOR EARLY B CELL FACTOR
Tni Y7	1	GSTENG00031653001
Tni Y8a	Un_random	GSTENG00013187001	ENSF00000001532
Tni Y2	18	GSTENG00022677001	AMBIGUOUS
Tni Y2	18	GSTENG00022678001
TniY4	17	GSTENG00024547001	ENSF00000001624
TniY4	17	GSTENG00024548001	POLYCYSTIC KIDNEY DISEASE 2 2
Tni Y2	18	GSTENG00020876001
TniY4	17	GSTENG00030664001	ENSF00000001582
TniY4	17	GSTENG00016385001	PHOSPHATIDYLCHOLINE:CERAMIDE CHOLINEPHOSPHOTRANSFERASE EC_2.7.-.- SPHINGOMYELIN SYNTHASE
Tni Y2	18	GSTENG00033454001	Included in this analysis due to linkage in Tru (SAMD8)
TniY4	17	GSTENG00016479001	ENSF00000001627
TniY8b	12	GSTENG00030923001	AMBIGUOUS
TniY4	17	GSTENG00030616001	ENSF00000001660
TniY8b	12	GSTENG00030982001	ANTHRAX TOXIN RECEPTOR 1 PRECURSOR TUMOR ENDOTHELIAL MARKER 8
TniY4	17	GSTENG00016436001	ENSF00000001687
Tni Y2	18	GSTENG00033467001	INORGANIC PYROPHOSPHATASE EC_3.6.1.1 PYROPHOSPHATE PHOSPHO HYDROLASE PPASE
TniY4	17	GSTENG00016439001	ENSF00000001689
Tni Y7	1	GSTENG00026541001	TESTICAN PRECURSOR SPARC/OSTEONECTIN CWCV AND KAZAL DOMAINS PROTEOGLYCAN
Tni Y7	1	GSTENG00026542001
TniY4	17	GSTENG00024971001	ENSF00000001702
Tni Y7	1	GSTENG00019902001	C TERMINAL BINDING
Tni Y7	1	GSTENG00014206001
TniY4	17	GSTENG00024932001	ENSF00000001721
Tni Y7	1	GSTENG00017095001	NEURALIZED 1 NEURALIZED 1
TniY8b	12	GSTENG00030971001	ENSF00000001725
Tni Y7	1	GSTENG00019887001	AMBIGUOUS
TniY4	17	GSTENG00016399001	ENSF00000001727
Tni Y2	18	GSTENG00034803001	GTP BINDING 1 G 1 GP 1
TniY8b	12	GSTENG00031006001	ENSF00000001759
Tni Y2	18	GSTENG00015739001	SH2 CONTAINING
TniY4	17	GSTENG00025113001	ENSF00000001770
Tni Y2	18	GSTENG00009843001	AMBIGUOUS
Tni Y2	18	GSTENG00009844001
TniY4	17	GSTENG00003868001	ENSF00000001798
Tni Y8a	Un_random	GSTENG00010356001	HEPARANASE
TniY4	17	GSTENG00016382001	ENSF00000001940
TniY4	17	GSTENG00024920001	BIFUNCTIONAL 3' PHOSPHOADENOSINE 5' PHOSPHOSULFATE SYNTHETHASE 1 PAPS SYNTHETHASE 1 PAPSS
Tni Y2	18	GSTENG00033455001
TniY4	17	GSTENG00016467001	ENSF00000002104, LEUCINE RICH REPEAT LGI FAMILY MEMBER PRECURSOR LEUCINE RICH GLIOMA INACTIVATED LGI1
TniY8b	12	GSTENG00034864001	Included in this analysis due to linkage in Tru (LGI)
TniY8b	12	GSTENG00032654001	ENSF00000002129
TniY8b	12	GSTENG00032657001	ZINC FINGER SWIM DOMAIN CONTAINING
Tni Y8a	Un_random	GSTENG00025262001
TniY4	17	GSTENG00024995001	ENSF00000002170
Tni Y7	1	GSTENG00010198001	SYNUCLEIN
TniY4	17	GSTENG00018794001	ENSF00000002206
Tni Y2	18	GSTENG00035831001	AMBIGUOUS
TniY4	17	GSTENG00024986001	ENSF00000002230
Tni Y2	18	GSTENG00022629001	HOMEOBOX HOMEOBOX NKX 5
Tni Y2	18	GSTENG00022630001
TniY8b	12	GSTENG00030925001	ENSF00000002299
Tni Y7	1	GSTENG00008098001	FATTY ACID BINDING PROTEIN LIVER L FABP
Tni Y2	18	GSTENG00020881001	ENSF00000002337
Tni Y7	1	GSTENG00014211001	UNKNOWN
TniY8b	12	GSTENG00030989001	ENSF00000002515
Tni Y7	1	GSTENG00007606001	CARBON CATABOLITE REPRESSOR 4 HOMOLOG
Tni Y2	18	GSTENG00033531001	ENSF00000001908
Tni Y7	1	GSTENG00017121001	CLATHRIN LIGHT CHAIN
TniY4	17	GSTENG00025067001	ENSF00000002729
Tni Y2	18	GSTENG00022680001	DELTA INTERACTING A
TniY4	17	GSTENG00030778001	ENSF00000002731
Tni Y2	18	GSTENG00033445001	AMBIGUOUS
TniY4	17	GSTENG00016442001	ENSF00000002743
TniY8b	12	GSTENG00031077001	HPAII TINY FRAGMENTS LOCUS 9C
Tni Y2	18	GSTENG00022622001	ENSF00000002953
Tni Y7	1	GSTENG00010204001	RING FINGER 38
TniY8b	12	GSTENG00021660001	ENSF00000003028
TniY8b	12	GSTENG00021661001	POTASSIUM CHANNEL TETRAMERISATION DOMAIN CONTAINING 9
Tni Y8a	Un_random	GSTENG00025405001
Tni Y8a	Un_random	GSTENG00025404001
TniY8b	12	GSTENG00011446001	ENSF00000003072
Tni Y2	18	GSTENG00034793001	NAC1
TniY4	17	GSTENG00030678001	ENSF00000003519
Tni Y8a	Un_random	GSTENG00021395001	TRANSCRIPTION ELONGATION FACTOR B POLYPEPTIDE 3
Tni Y8a	Un_random	GSTENG00021396001
TniY4	17	GSTENG00016389001	ENSF00000003541
Tni Y2	18	GSTENG00033457001	DICKKOPF RELATED PRECURSOR DKK DICKKOPF
TniY8b	12	GSTENG00031034001	ENSF00000003668
Tni Y8a	Un_random	GSTENG00025208001	AMBIGUOUS
TniY4	17	GSTENG00024553001	ENSF00000003694
Tni Y8a	Un_random	GSTENG00025413001	CYTOCHROME C OXIDASE POLYPEPTIDE VB MITOCHONDRIAL PRECURSOR EC_1.9.3.1
Tni Y2	18	GSTENG00033481001	ENSF00000003798, UNKNOWN
Tni Y7	1	GSTENG00017104001	Included in this analysis due to linkage in Tru (PX19)
TniY4	17	GSTENG00030650001	ENSF00000003810
TniY8b	12	GSTENG00021571001	SPFH DOMAIN PRECURSOR
TniY4	17	GSTENG00024539001	ENSF00000003822
TniY8b	12	GSTENG00030936001	CHONDROITIN BETA 1 4 N ACETYLGALACTOSAMINYLTRANSFERASE 2 EC_2.4.1.174 GALNACT 2 BETA4GALNACT 2
TniY4	17	GSTENG00016435001	ENSF00000003866
Tni Y7	1	GSTENG00029360001	EUKARYOTIC TRANSLATION INITIATION FACTOR 4E BINDING
TniY4	17	GSTENG00030620001	ENSF00000003886
TniY8b	12	GSTENG00030972001	BONE MORPHOGENETIC PRECURSOR BMP
TniY4	17	GSTENG00030777001	ENSF00000004063
Tni Y2	18	GSTENG00033443001	GROUP XIIB SECRETORY PHOSPHOLIPASE A2 PRECURSOR
TniY4	17	GSTENG00016501001	ENSF00000004224
Tni Y2	18	GSTENG00034543001	AMBIGUOUS
TniY8b	12	GSTENG00030937001	ENSF00000005055
Tni Y2	18	GSTENG00022694001	RING FINGER 24
Tni Y2	18	GSTENG00033492001
TniY4	17	GSTENG00016486001	ENSF00000005574
TniY8b	12	GSTENG00021619001	AMBIGUOUS
TniY4	17	GSTENG00016463001	ENSF00000005627
Tni Y8a	Un_random	GSTENG00025362001	POLY ADP RIBOSE GLYCOHYDROLASE EC_3.2.1.143
TniY8b	12	GSTENG00021570001	ENSF00000005739
Tni Y8a	Un_random	GSTENG00025231001	CHOLESTEROL 25 HYDROXYLASE
TniY4	17	GSTENG00016488001	ENSF00000006318
Tni Y2	18	GSTENG00013717001	AMBIGUOUS
TniY4	17	GSTENG00030619001	ENSF00000006802
TniY4	17	GSTENG00030618001	PR DOMAIN ZINC FINGER 8
TniY8b	12	GSTENG00030978001
TniY8b	12	GSTENG00030979001
TniY4	17	GSTENG00024983001	ENSF00000006814
Tni Y2	18	GSTENG00022626001	PROBABLE G COUPLED RECEPTOR
TniY4	17	GSTENG00016489001	ENSF00000014795
Tni Y2	18	GSTENG00013716001	UNKNOWN
TniY4	17	GSTENG00030876001	ENSF00000000286
TniY4	17	GSTENG00030631001	LYSOSOMAL TRAFFICKING REGULATOR
Tni Y2	18	GSTENG00032899001	First included in this analysis due to linkage in Tru but later excluded because of bad alignment
Tni Y2	18	GSTENG00009769001
Tni Y2	18	GSTENG00009772001
Tni Y2	18	GSTENG00005091001
Tni Y8a	Un_random	GSTENG00025415001	ENSF00000000489
Tni Y2	18	GSTENG00033451001	TRANSCRIPTION FACTOR 7 T CELL SPECIFIC TRANSCRIPTION FACTOR TCF
