# Supplementary material for: Early vertebrate chromosome duplications and the evolution of the neuropeptide Y receptor gene regions
Source: BMC Evol Biol. 2008 Jun 25;8:184. doi: 10.1186/1471-2148-8-184 (PMC2453138; doi:10.1186/1471-2148-8-184)
Supplement: Additional file 4 — Compressed archive of alignment files for all analyzed families in fasta format. [file 1471-2148-8-184-S4.zip]

Archive with 27 entries (27 files):
- ABLIM.fas
- ADAMTS.fas
- Ankyrin.fas
- ANX.fas
- AP3.fas
- CNNM1.fas
- DUSP.fas
- FGFR.fas
- HNRP.fas
- LGI.fas
- MAPK.fas
- MAX.fas
- NEF.fas
- NKR.fas
- NPYR.fas
- Oxoglut.fas
- PDLIM3.fas
- PX19.fas
- SAMD8SUB1.fas
- SAMD8SUB2.fas
- SFRP.fas
- SORB.fas
- TIA.fas
- TSPAN.fas
- UNC5.fas
- ZIMP.fas
- ZINK.fas
