# Supplementary material for: Early vertebrate chromosome duplications and the evolution of the neuropeptide Y receptor gene regions
Source: BMC Evol Biol. 2008 Jun 25;8:184. doi: 10.1186/1471-2148-8-184 (PMC2453138; doi:10.1186/1471-2148-8-184)
Supplement: Additional file 4 — Compressed archive of alignment files for all analyzed families in fasta format. [file 1471-2148-8-184-S4.zip › ABLIM.fas]

>Cel
KCDVCRKKCSGDVLKANDKYFHINCFQCKKCGRNLGETGFYTTPENAYLCPDDFRAVSK------------------EITVKTTTQQAHASSSSAATPKSPEKSNGTTDVSSSGAANATLQQISPLG-------SPTTCAACDQALHSGQVLLALGLSWHVYCFKCSECSAVLHGEYMSHHGKPLCLRDYNEKFGVKCYECEKFIAGKVLQAGGYKFHPTCARCSRCGSHFGDGEEMYMQGDEIWHPSCEHARTTENIAPTGRAATLSRNEPKYQS-TFGQHQAYMYLLPEVEQTYLRHPVMNAKEPNAPQYHVPPIKIRKSRMSMLKTGMQRLTEDLEKNIPRP----------------------------KSPHMDNEEPIELAHYPAAHVPDPDTLPAIEREDFPAPQFPYAVEELKRRLSTSSVENEISDDEYSESDKVDEDKLRKTVETLEKYNDSSIAHVIRQNIEDSHKKQRLPLHWDPRNASRTPSGKKMPHLKFRYDVPINASPSRHLNRPRPWVVWQGGERDQGNNTLP-------------------------------------CFHIPEDSRANTLRAATLPTEFGQNLSLENLDTTISSHYSEHSTTESG---------------------------------TAGGPRSAGGAVLRSSLPDMSKPAKQYDLLFLQTTNSDLPEDVDRQHLERHLPRDQFEEIFKMSLIEFYKLPEWKRINLKRKHKLF
>Dre12a
CCSKCHTYVSPYILTYNNRYYHINCIITCICECDLAQGGFFVR-QGEYICTVDYQRLYG-------TRCFSCEEFIEGEVVSALGKTYHPRCFVCATCKLAYIHYCTFNFR-KECICEKCTQPVPVNSTAPS-QAVHNCCGCGKEFKSEQSLVALDKHWHLGCFKCKVCNKVLNAEYISKDGIPYCEADYHAMFGIQCETCKKYITGKVLEAGEKHYHPTCARCARCDQMFGEGEEMYLQGSSIWHPPCRQAARMEEKSKVTRTSSESITSAPASS-ASGSPSRVIYAKLGDELLDYKDLAALPKIKAIYNIDRPDMLSYSPYVSYP--VEDRTFGE---------------------------------------GDGEKSPRQRRPSSPSSNSSLGGYGRYTP--SRSPQTYSRPG--SESGRSTPSLSTYSDGKSPSSTYVAAPRHFHIPETKVKDNIYRKPPIYKQHGTVQSPYSH-VSLHAVMH-TRTSWMN-------LKTEIDGQSPELDPRTSTHSLP-TDMSQPSHSAA--------------------------------------------ILMYVYFPYNKSASLPGYGRNGIYK---------------------------------------------------KNCSLFPFCLCYFRVLSSVSSHVYPYDMLAVSHRVRVKLPRDVDRTRLERHLSPEDFYNVFRMTIEQFDRLALWKKNELKKKARLF
>Dre12b
-CFSCEEFIEGEVVSALGKTYHPRCFVCAFCGCDLAQGGFFVR-QGEYICTVDYQRLYG-------TRCFSCEEFIEGEVVSALGKTYHPRCFVCATCKQPFPAGDRVTFNGKECICEKCTQPVPVNSTAPP-QAVHNCCGCGKEFKNEQSLVALDKHWHLGCFKCKVCNKVLNAEYISKDGIPYCEADYHAMFGIQCETCKKYITGKVLEAGEKHYHPTCARCARCDQMFGEGEEMYLQGSSIWHPPCRQAARMEEKSQVTRTSSESITSAPASS-ASGSPSRVIYAKLGDELLDYKDLAALPKIKAIYNIDRPDMLSYSPYVSYP--VEDRTFGESNHLYSSS-------------------RIIPFGFSKKSTGDGEKSPRQRRPSSPSSNSSLGGYGRYTP--SRSPQTYSRPGPRSESGRSTPSLSTYSDGKSPSSTYVAAPRHFHIPETKVKDNIYRKPPIYKQHGTVQSPYSH-VSLHAVMHGTLQKSRS-------CRFCKSLKRVGINQVLLTQSMAYCWLYIKRLNIP--------------------------------------------ILICSHFPYNKSASLPGYGRNGIYKGLHTNTAPRKPFNAPSVSD-----------------------FWEFLENNAKFRTAFRENMHLFKICHTEP-KVYPYDMLAVSHRVRVKLPRDVDRTRLERHLSPEDFYNVFRMTIEQFDRLALWKKNELKKKARLF
>TruSc164
CCQNCGKPCKGEALRVQNKHFHIKCFVCKVCGCELAQGGFFVR-QGEYICTLDYQGLYG-------TRCFSCQDFIEGEVVSALGKTYHPRCFVCSSCKQPFPAGDRVTFNGKECVCQNCTQPLPANSPAPI-QAVHNCCGCGKEFKNEQSLVALDKHWHLGCFKCRVCNKVLNAEYISKDGVPYCESDYHAMFGIQCESCQKYITGKVLEAGEKHYHPTCARCARCEQMFAEGEEMYLQGSSIWHPPCRQAAKLEEKSKATRTSSESITSVPASS-ASGSPSRVIYAKLGEEMLDYKDLAALPKTKAIYNIDRPDMLSYSPYISYA--SEERHYAELTAITPRV-------------------FRIQ--------GDGEKSPRQRRPSSPSSNSSLGGYGRYTP--SRSPQNYSQQG--SESGRSTPSLSTFSDGKSPSSTYVPVPRHFHIPETVVKDNIYRKPPIYRQHGTVHLLFNTGSSLHDELHVTCQSWLKPHPLARLRPQAKQTDTPWQKRRTLVNRPAACPRTLRSLVSSQSQLPKRARARPAT----------------------LKRKCSQWAFFSADFPYSKSASLPGYGRNGIYKVSNHTRTRPFNLPVSVQSQ-----------------------SYRHHHLVPDLLRPARPTQAGFFSNPELACQIYPYELLAVTHRVKVKLPRDVDRTRLERHLSPGDFQKVFGMTLEQFDRLALWKKNDMKKAARLF
>TniUnr4
CCHHCRKPCRGEALRVQNKHFHITCFVCKPCAALPSTVRLPAS-PGGLLCAPGRLHLHPGLPGPLRDALLQLQGLHRGGGGLRPGPHLPPRLLLLQGQRQPFPAGDRVTFNGKECVCQRCSQPPVASGPAPI-QAVHSCCGCGKEFLQEPSLVALDKHWHLGCFRCRICSKVLSAEYISRDGVPYCEADYHAMFGIQCESCQKFITGKVLEAGEKHYHPSCARCARCQQMFAEGEEMYLQGTSIWHPLCRQAAKQEEKGKMTRTSSESITSVPASS-ASGSPSRVIYAKLGDETLDYRDLAALPKTKAIYNIDRPDLLSYSPYVSDS--AEERHHAESYSATVCL-------------------TSVLCP-----GRRGEVTP-PAEAVQPQFHQLTGRLRRYTP--SRSPQNYSRPGRGSESGRSSPSLSTFSDGKSPSSTYVPAPRHFHIPETVVKDNIYRKPPIYRQHGTVQLLFTTGSSLHEQQHVWQSPGSH-------LSVAWQLSGAALTPDCSAASRGSWQDGEDSKISP----------------------------------------------TASRLRCPDTVATASTRLLRWWK---------------------------------------------------------IRWIQTPTAGEEPECQIYPYEVLAVTHRVKVKLPRDVDRTRLEVHLSPGDFQKVFRMSLDQFERLALWKKNELKKAALLA
>Hsa4
-----------EVLRVQDKYFHIKCFVCKACGCDLAEGGFFVR-QGEYICTLDYQRLYG-------TRCFSCDQFIEGEVVSALGKTYHPDCFVCAVCRLPFPPGDRVTFNGKECMCQKCSLPVSVGSSAHLSQGLRSCGGCGTEIKNGQALVALDKHWHLGCFKCKSCGKLLNAEYISKDGLPYCEADYHAKFGIRCDSCEKYITGRVLEAGEKHYHPSCALCVRCGQMFAEGEEMYLQGSSIWHPACRQAARTEDRNKETRTSSESIISVPASS-TSGSPSRVIYAKLGGEILDYRDLAALPKSKAIYDIDRPDMISYSPYISHS-AGDRQSYGE--------------------------------------GDQDDRSYKQCRTSSPSSTGSVS-LGRYTPT-SRSPQHYSRP--GSESGRSTPSLSVLSDSKPPPSTYQQAPRHFHVPDTGVKDNIYRKPPIYRQHAARRSDGEDGSLDQDNRKKSSWLMLKG-------DADTRTNSPDLDTQSLSHSSGTDRDPLQR--------------------------------------------------------------MAGDSFHSREK-------------------------------------------------------------------------IYPYDSLIVTNRIRVKLPKDVDRTRLERHLSPEEFQEVFGMSIEEFDRLALWKRNDLKKKALLF
>Mmu5
LCNTCGNVCKGEVLRVQNKYFHIRCFVCKACGCDLAEGGFFVR-QGEHICTRDYQRLYG-------TRCFSCDRFIEGEVVSALGKTYHPDCFVCAVCRLPFPPGDRVTFNGKECMCQKCSPPTLLGNSAHVAQGLRSCGGCGLEIKNGQALVALDKHWHLGCFKCKTCGKLLNAEYISKDGLPYCEADYHSKFGIRCDGCEKYITGRVLEAGEKHYHPSCALCVRCGQMFSEGEEMYLQGSSIWHPACRQAARTEDKSKETRTSSESIVSVPASS-TSGSPSRVIYAKLGDEILDYRDLAALPKNKAIYNIDRPDMISYSPYISHSAVGDRQSYGESPQLLSPT-------------------PTE--------GDQDDRSYKQCRTSSPSSAGSVS-LGHYTPT-SRSPQHYSRPARGSESGRSTPSLSVHSDSRPPSSTYQQAPRHFHVPDTGVKDNIYRKPPIYKQHAARRLDVEDSSFDQDSRKKTTWLLLKG-------DADTRTNSPDLDSQSLSLSSGTDQEPLQR--------------------------------------------------------------MAGDSLYSQYK-------------------------------------------------------------------------IYPYDSLIVTNRIRVKLPKDVDRTRLERHLSPEEFQEVFGMSIEEFDRLALWKRNDLKKKALLF
>Tru41
HCFRCGEPCRGQVLRVQANHFHVKCFTCKVCGCDMAQSGFFMR-NGEYLCPLDFQRLHG-------TLCNNCREFVEGEVVTVLGKTYHPACFVCTVCKQSFTAGEFVTFSGKDFFCQHCFQPLSPTQ---L-SYPNNCSGCGRDIKNGQALLALGGQWHLGCFKCKICHKVLCGEYITRDGIPYCERDYQNKFGIQCAACQKFITGKVLEAGAKHYHPTCAKCSQCGKLFTEGDEMYLQGSSVWHPHCRNSSGTEDGY-SIRSSSESSCSRPGSC-TPGSPSRTISAKVDNEIIDYRDLAAIPRVKAIFDIEHPDMISYENVNASSSTMEKRRNRQDRFLAHF--------------------STSLVSLWKESFDER-KSIPKSTSHGSLGLNAIYSRHSYTPSLSRSPQHFHRPGSASLSSQNKDSSPSSPLCNTFLPHNQDAFLHFLSADDGF--NMYRKPPIYKQQGTEPRLAVN-----GLTNLSAVSLSLRSKFLHLPNHLFAWIWAQQPYLGKLSDSNFFSLSLDLNVKELKLFLLKI----------------------------------FHLPTSSHISAVDKW------------------------------------------------------------------AKRLCLSEPFISTFLSYIQIYPYEMLMVANRGRVKLPRNVDRTRLERHLSPDSFFDVFGMTIQEFDKLPLWKRNDMKKKANLF
>Tni2
HCFKCGELCRGQVLRVQANHFHVKCFTCKVCGCDMAQSGFFIR-NGDYLCPLDFQRLHG-------TPCNNCREFVEGEVVTVLGKTYHPACFVCNICK---------------------------------------------------------------------------------DGVPYCERDYQNKFGIQCDACQKFITGKVLEAGVKHYHPTCARCSQCGKLFTEGDEMYLQGSAVWHPHCRNSSRTEDSYKSIRSSSESSCSRPSSC-TPGSPSRTISAKVDNEIIDYRDLAAIPRVKAIFDIEHPDMISYETVNGSSSTLEKRRNRQD--------------------------SQSVV---KESFDER-KCIPKSTSHGSFGVNAMYSRHSYTPSLSRSPQHFHRP------------------------------------DDGF--NMYRKPPIYKQQ--ELKSSTS-----QTTSLPGYGRNG---------------------LGPVG----------------------------------------------------------------------------------------------------------------------------------------------CLTAAFL--FLSR------------------------------------------------------------------
>TruSc53
QCYKCGEPCKGEVLRVQNKHFHLKCFTCKVCGCDLAQGGFFMK-NGEYLCMLDYQRMHG-------TRCNGCGDFVEGEVVTALGKTYHPACFVCTICKRPFPAGDRVTFNGKDCLCQYCVEPLSPGP-KDI-LGSSNCAGCGRDIKNGQALLALDRQWHLGCFKCKACSKVLTGEYISKDGAPYCEKDYQIHFGVQCEACHQFITGKVLEAGDKHYHPSCARCSRCNQMFTEGEEMYLQGSTVWHPGCKNTARTEERYRPTRSSSESICSRPGSS-VPGSPGHTIYAKVDNEILDYRDLAAIPKVKAIYDIERPDLITYEPLYTTS--LDDKEERQESVGEGS-------------------------------YDRRERILQRSTSQGSIGS-PVYHRHGYTPNLSRSPQHFHRP-G-----------------------------------------------MQKLCSSLCSNSVGSRNNDSRPTSPFRHHFLP----HSQG----------------------------------------------------------------------------------------------------------------------------------------------------------------------------------------------------------------------------------------------
>Tni17ab
QCYKCGEPCKGEVLRVQNKHFHLKCFTCKVCGCDLAQGGFFMK-NGEYLCMLDYQRMHG-------TRCNGCGDFVEGEVVTALGKTYHPACFVCTICKRPFPAGDRVTFNGKDCLCQYCVEPMSPGP-KDV-LGSSNCAGCGRDIKNGQALLALDRQWHLGCFKCKACSKVLTGEYISKDGAPYCERDYQINFGVQCEACHQFITGKVLEAGDKHYHPSCARCSRCNQMFTEGEEMYLQGSTVWHPGCKNTARTEERHQPTRSSSESICSRPGSS-IPGSPGHTIYAKVDNEILDYRDLAAIPKVKAIYDIERPDLITYEPLYTTS--LDDKEERQESVGEVNTQTACILPHARQTHAQLVVSTRQGESVHPCLMTRRDRILQRSTSQGSIGS-PVYNRHGYTPNLSRSPQHFHRP-GTDPPSGRSSPLPLRPDSRPGTPPLPQTPKHFHLPDQGS--NIYRKPPIYKQHAAVARQSKSADDIIRSATFPAAHAPSPDDSSQSEGVSWPYARSVLVPAGLEGRRRS--REEDEEEALKKKQLQEEQLSKV----------------------------DKKCLMCSHSPSLQIL------------PSTTATETCVEEAEVR-----------------------------AHIKDGRAALARMDRGVSMPNMLEPK--VYPYEMLMITSRGRAKLPRDVDRTRLERHLGPETFFDIFGMEIQEFDRLPLWKRNDMKKKAKLF
>Dre13
-CAKCGELCKGEVLRVQAKHFHIKCFTCKVCGCDLAQGGFFMK-NGEYLCTLDYQRIHG-------TRCNICGEFVEGEVVTALGKTYHPTCFVCTICKRPFPAGDRVTFNGKDCLCQYCAEPMSPGPTKDV-VGPSSCAGCGRDIKNGQALLALERQWHLGCFKCKACAKVLTGEYISKDGAPFCERDYQLQFGVQCEACQQFITGKVLEAGDKHYHPSCARCSRCNQMFTEGEEMYLQGSTVWHPSC---------------------------------------------------------------------------------------------------------------------------------------------------------------------------------------------------------------------------------------------------------------------------------------------------------------------------------------------------------------------------------------------------------------------------------------------------------------------------------------------------------------
>Hsa10
HCHKCGEPCKGEVLRVQTKHFHIKCFTCKVCGCDLAQGGFFIK-NGEYLCTLDYQRMYG-------TRCHGCGEFVEGEVVTALGKTYHPNCFACTICKRPFPPGDRVTFNGRDCLCQLCAQPMSSSP-KET-TFSSNCAGCGRDIKNGQALLALDKQWHLGCFKCKSCGKVLTGEYISKDGAPYCEKDYQGLFGVKCEACHQFITGKVLEAGDKHYHPSCARCSRCNQMFTEGEEMYLQGSTVWHPDCKQSTKTEEKLP-TRTSSESIYSRPGSS-IPGSPGHTIYAKVDNEILDYKDLAAIPKVKAIYDIERPDLITYEPFYTSG--YDDKQERQ-SLGESPR-------------------TLSPTPSAEGYQDVRDRMIHRSTSQGSINS-PVYSRHSYTPTTSRSPQHFHRP-GNEPSSGRNSPLPYRPDSRPLTPTYAQAPKHFHVPDQGI--NIYRKPPIYKQHAALAAQSKSSEDIIKFSKFPAAQAPDPSETPKIETDHWPGPPS-FAVVGPDMKRRSSGREEDDEELLRRRQLQEEQLMKLNSGLGQLILKEEMEKESRERSSLLASRYDSPINSASHIPSSKTASLPGYGRNGLHRPVSTDFAQYNSYGDVSGGV-----------------------HESQTLPDGHMPAMRMDRGVSMPNMLEPK--IFPYEMLMVTNRGRNKILREVDRTRLERHLAPEVFREIFGMSIQEFDRLPLWRRNDMKKKAKLF
>Mmu19
HCHKCGEPCKGEVLRVQTKHFHIKCFTCKVCGCDLAQGGFFIK-NGDYLCTLDYQRMYG-------TRCHGCGEFVEGEVVTALGKTYHPNCFACTICKRPFPPGDRVTFNGRDCLCQLCAQPMSSSP-KEA-SCSSNCAGCGRDIKNGQALLALDKQWHLGCFKCKSCGKVLTGEYISKDGSPYCEKDYQGLFGVKCEACHQFITGKVLEAGDKHYHPSCARCSRCNQMFTEGEEMYLQGSTVWHPDCKQSTKTEEKLQPTRTSSESIYSRPGSS-IPGSPGHTIYAKVDNEILDYKDLAAIPKVKAIYDIERPDLITYEPFYTSG--YEDKQERQ-SLGESPR-------------------TLSPTPSAEGYQDVRDRMIHRSTSQGSINS-PVYSRHSYTPTTSRSPQHFHRPEGNEPSSGRNSPLPYRPDSRPLTPTYAQAPKHFHVPDQGI--NIYRKPPIYKQHAALAAQSKASEDIIKFSKFPAAQAPDPNEIPKIETDHWPGPPS-LAAVGTDPRRRSSGREEDEEELLRRRQLQEEQLMKLNSGLGQLILKEEMEKESRERAS-LASRYDSPLHSASHAPSSKTSSLPGYGKNGLHRPVSTDFAQYNSYGDISGGV-----------------------RDYQTLPDGHMPAVRMDRGVSMPNMLEPKASIFPYEMLMVTNRGRNKILRDVDRTRLERHLAPEVFWEIFGMSIQEFDKLPLWRRNDMKKKAKLF
>Tru97
RCQRCREVCKGEVVRVQETHFHVKCFTCAVCSCDLARSGFFQK-KGEYICTADYQRLYG-------TRCDRCDSFITGEVVSALGRTYHPKCFVCSVCSKPFPIGDRVTFSGKDCMCQQCSHTLVKSNEPIKIHGPSHCAGCGDEIKQGQSLLALEKQWHVSCFRCRTCNMVLTGEYISKDGVPYCEADYHAQFGVKCETCSRYISGRVLEAGGKHYHPTCARCSRCNMMFKEGEEMYLTGCEVWHPICKQAARAERRLRHRRLSE-ASISPPGSS--IGSPSRVICARVKNEILDYKDLAALPKVKAIYEVQQPDLISSSCQPYNRYTSDDRLDTYIYGESLGT-------------------LSP---YSQD-YDSLDMKQRRCSSPGYIDS-PTYSRQGMSPVIPRSPQHYGYTG---SESGRSSPYY-GQEGRSSTPTKNQPPKHFHVPATGDP-NIYRKPPIYKRADNRMDAATKSRTSEDILRSSRL-STYSPEPYSQSECDYYPYASSPKAYRMPRRRFSTGGDEESWSHGLQRIGSGIGRMILKEEMKARS------------------RPQSADCYQYQFDSSSEVNWGTKAEY-KIYPYEALIVTTRGRNRLPKD---------------------------------------------------------------------------VDRTRLERHLSPEEFVQVFGMTVEEFDRLALWKRNELKKQARLF
>Tni1ab
RCQRCREVCKGEVVRVQDTHFHVKCFTCAVCNCDLARSGFFQK-KGEYICTADYQRLYG-------TRCDRCDSFITGEVVSALGRTYHPKCFVCSVCSKPFPIGDRVTFSGKDCMCQQCSHTLVKSNEPIKIHGPSHCAGCGDEIKQGQSLLALEKQWHVSCFRCRTCNMVLTGEYISK-------------------------------------------------------------------------------------------------------------VKNEILDYKDLAALPKVKAIYEVQQPDLISSSCQPYNRYTSDDRLDTYIYGESLGT-------------------LSP---YSQD-YDSLDIKQRRCSSPGYIDS-PTYSRQGLSPVIPRSPQHYSYT------------------------------------------------------DYCMDAATKSRTSEDILRSSRL-STYSPEPYTQSECDYYPYGSSPKAYRMPRRRFSTGGDEESWSHSLQ-------------------------------------RPQSADCYQYQFDSSSEVTWGTKGKVRQVYPYEALIVTTRGRNRLPKD---------------------------------------------------------------------------VDRTRLERHLSPEEFVEVFGMTVEEFDRLALWKRNELKKQARLF
>DreNA5228
HCFRCRELCKGEVVRVQHVHFHIKCFTCQVCGCDLAHSGFFQK-SGE-ICTSDYQRLYG-------TKCDSCGDFISGEVVSALGRTYHPQCFVCSVCRKPFPIGDRVTFSGKECVCQQCSIKLVNPNEPIKIHGPSYCAGCKEEIKQGQSLLALEKQWHVSCFRCQTCGLVLTGEYISKDGVPYCESDYHAQFGIKCETCDRYISGRVLEVTSNNYIPMCQ-----SFETKDWSSFAITGLIDGLGFNHIVPANVPPAHPVLLTL-SSLSP-LLF--FAVLLMAFDAKMDNEILDYKDLAALPKVKAIYEVQRPDYWS--YESSHRYCSDDRLERLSYGESLGT-------------------LSP---YSQDMYDSMDIRMRRSSSPGYIDS-PTYSRQGMSPIMPRSPQHYYRYG---TESGRTSPYYSQLDARSSTPTTNQAPKHFHLPATGEP-NIYRKPPIYKRHDNHCNPATKSKTSEDIVQSSKFPSAYSPEHYQHSESDYSYYTSSPKSLRAPRRRYSSGGEEDGWSHGLQRIQGGIG------------------------------RMILKEEMKARSGSYDNDPWGSARNS---RSGSREMLHSMGHNNTVNG-----------------------------------------------------------------------------------------------------------------------
>Dre14
HCFRCRELCKGEVVRVQHVHFHIKCFTCQVCGCDLAHSGFFQK-SGEYICTSDYQRLYG-------TKCDSCGDFISGEVVSALGRTYHPQCFVCSVCRKPFPIGDRVTFSGKECVCQQCSLKLVNPNEPIKIHGPSYCAGCKEEIKQGQSLLALEKQWHVSCFRCQTCGLVLTGEYISKDGVPYCESDYHAQFGIKCETCDRYISGRVLEAGGKHYHPTCARCARCQMMFTEGEEMYLTGSEVWHPVCKQASRTERKLRLRRTSE-ASISPPGSS--ISSPSRVICAKMDNEILDYKDLAALPKVKAIYEVQRPDYWS--YESSHRYCSDDRLERLSYGESLGT-------------------LSP---YSQDMYDSMDIRMRRSSSPGYIDS-PTYSRQGMSPIMPRSPQHYYRYG---TESGRSSPYYSQLDARSSTPTTNQAPKHFHLPATGEP-NIYRKPPIYKRHDNHCNPATKSKTSEDIVQSSKFPSAYSPEHYQHSESDYSYYTSSPKSLRAPRRRYSSGGEEDGWSHGLQRIQGGIG------------------------------RMILKEEMKARSGSYDNDPWGSARNS---RSGSREMLHSMGHNNTVNGSVFNYFLPKD--YISKSASLPGYGRNGLHRPQSA--DYYQYDSGSEVNWGIREYTVYPYEALLVTTRGRNRLPKDVDRARLERHLSAEEFYQVFGMTMVEFDRLALWKRNEMKKQARLF
>Hsa5
QCYRCGDTCKGEVVRVHNNHFHIRCFTCQVCGCGLAQSGFFFK-NQEYICTQDYQQLYG-------TRCDSCRDFITGEVISALGRTYHPKCFVCSLCRKPFPIGDKVTFSGKECVCQTCSQSMASS-KPIKIRGPSHCAGCKEEIKHGQSLLALDKQWHVSCFKCQTCSVILTGEYISKDGVPYCESDYHAQFGIKCETCDRYISGRVLEAGGKHYHPTCARCVRCHQMFTEGEEMYLTGSEVWHPICKQAARAEKKLKHRRTSE-TSISPPGSS--IGSPNRVICAKVDNEILNYKDLAALPKVKSIYEVQRPDLIS--YEPHSRYMSDEMLERCGYGESLGT-------------------LSP---YSQDIYENLDLRQRRASSPGYIDS-PTYSRQGMSPTFSRSPHHYYRSG---PESGRSSPYHSQLDVRSSTPTSYQAPKHFHIP-AGDS-NIYRKPPIYKRHGDLS-TATKSKTSEDISQTSKYSPIYSPDPYYASESEYWTYHGSPKVPRA--RRFSSGGEEDDFDRSMHKLQSGIG------------------------------RLILKEEMKARSSSYAD-PWTPPRSS----TSSREALHTAGYEMSLNGSPRSHYLADSDPLISKSASLPAYRRNGLHRTPSA--DLFHYDSMNAVNWGMREYKIYPYELLLVTTRGRNRLPKDVDRTRLERHLSQEEFYQVFGMTISEFDRLALWKRNELKKQARLF
>Mmu18
QCYRCGDTCKGEVVRVHNNHFHIRCFTCQVCGCGLAQSGFFFK-NQEYICTQDYQQLYG-------TRCDSCRDFITGEVISALGRTYHPKCFVCSLCRKPFPIGDKVTFSGKECVCQTCSQSMTSS-KPIKIRGPSHCAGCKEEIKHGQSLLALDKQWHVSCFKCQTCSVILTGEYISKDGVPYCESDYHSQFGIKCETCDRYISGRVLEAGGKHYHPTCARCVRCHQMFTEGEEMYLTGSEVWHPICKQAARAEKKLKHRRTSE-TSISPPGSS--IGSPNRVICAKVDNEILNYKDLAALPKVKSIYEVQRPDLIS--YEPHSRYTSDEMLERCGYGESLGT-------------------LSP---YSQDIYENLDLRQRRASSPGYIDS-PTYSRQGMSPTFSRSP-HYYRSG---PESGRSSPYHSQLDVRSSTPTSYQAPKHFHIP-AGES-NIYRKPPIYKRHGDLS-TATKSKTSEDISQASKYSPAYSPDPYYASESEYWTYHGSPKVPRA--RRFSSGGEEEDFDRSMHKLQSGIG------------------------------RLILKEEMKARSSSYAD-PWTPPRSS----TSSREALHTTGYEMSFNGSPRSHYLADSDPLISKSASLPAYRRNGLHRTPSA--DLFHYDSMNAVNWGMREYKIYPYELLLVTTRGRNRLPKDVDRTRLERHLSQEEFYQVFGMTISEFERLALWKRNELKKQARLF
>TruSc219
VCERCGQGCRGEVVRVKNTHFHVQCFTCQVCGCDLVNSGFFHH-SGQYICTDDYQRLYG-------TQCDSCHQYITGEVVSALGRTYHPPCFVCSVCRRPFPIGDRVTFCGKKCVCQQCSHTLGTD-KPVKVHGPSYCGGCGEEIKLGQSLLALERQWHLTCFKCHTCGCVLTGEYISKEGVPYCEADYHTQFGIRCHSCSSYISGHVLEAGGRRYHPSCARCARCNATFREGEEMYLTGSEIWHPMCKEAARLERRLRLRRSSETASLSPPGCSSLLGSPRHLIHSNAHGDVCNYNQLTAFSRVRALYDIQQPDLILHQADHTHTRVLEDTLERRSCGQHLLY-------------------DDP-----QELLDDVELRTRDSCSSTFTDS-PAHSCHGGCALHSYLPDTHIQTH---RQTDRQTDTHTHTHTHTHTHTHTHT-----HTQTNKH-SPT-QTDTHKHTHTEIHTQTHIDTHKETLTQR-------------PGTLVYLQLLSP-VSRLR--RFSSAGEEDRWTHNLNR---GIG------------------------------RMILKEEMRARSGCHDNEQWGSHRSS---RCSSKEALNNLGFS-SVN--------ICENSYAAKSSSLPGYGRSGLKRSGSFGADYYQYDSTNAVNWQIREYKIYPYEALMVSVRGQQRLPGDVDRARLERHLSPEEFYRVFGMSMSSFDRLAQWKKNELKKQVRLF
>Tni7
MCERCGQLCRGEVVRVKNTHFHLQCFTCQVCGCNLVRSGFFHH-SGEYICTDDYQRLYG-------TQCDSCHQYITGEVVSALGRTYHPRCFVCSVCRSPFPIGDRVTFCGKKCVCQQCSHTLSTD-KPVKVHGPSYCAGCGEEIKQGQSLLALERQWHLTCFKCQTCGRVLTGEYISKDGAPYCEADYHTQFGIRCDSCSSYISGRVLEAGGKRYHPSCARCARCNSVFREGEEMYLTGSDIWHPTCKEAARLERKLGLRRGSETASLSPPGCSPLHGSPHRLRCSKAVSELSGSKQLMPLSGVRALYGTQQPDLIPHQADRARACVLEDTLERHSCGQCCVM-------------------SAPLHPSFQDLLDGLELRTRNSSSSIFTDSSPAHSRHGGSPLHSHVPGKTPTQA---HFLGNEAKRPGCTHSQILPNASSPS-----LAASEET-SVYGKPAAYKRRDVSASPNTNKMKVNDNLIHSGCFSNCN--GFYHHDTNYYPCTGSPKVPRVR--RFSSGGEEDGWNHNLNR---GIG------------------------------RMILKEEMRARWGCHDNDPWGSGCSS---RCGSKGALNSLGFG-STNGASRFFRGPDSDSYVAKSSSLPGYGRNGIKRPGSLGADYYQYDSTNAVNWQIREYKIYPYEALVVSVRGQQRPPGDVDRARLERHLSPEEFYRVFGMSMSSFDHLAQWKKNELKKQVRLF
