# Supplementary material for: Early vertebrate chromosome duplications and the evolution of the neuropeptide Y receptor gene regions
Source: BMC Evol Biol. 2008 Jun 25;8:184. doi: 10.1186/1471-2148-8-184 (PMC2453138; doi:10.1186/1471-2148-8-184)
Supplement: Additional file 4 — Compressed archive of alignment files for all analyzed families in fasta format. [file 1471-2148-8-184-S4.zip › ADAMTS.fas]

>TruSc51
---YAPVTGMCQLHQSCVLVIDDGFTSAFVAAHETGHVLGMEHDGEANNCIDDVPLG-----SIMSPRVQATFYRYHWSRCSWMELHKYLHTYD--CLRDDPFYYDWPVLPQLPGFQYTMDQQCHFDFGPGYSLCTAYT---THDPCKQLWCSDY--HNPFYCKTKKGPPLDGTKCAP-GKHCYKGVCTKLTPDMLR-QDGHWGSWSPDSSCSRTCGGGVTFRTRRCDNPAPANGGRTCFGNSYEFQLCNREECP-PLSDFREDQCKVWNPFYEHEGKKHHWLPYQHPDPDERCRLYCQSKETSEVVFMNKMVHDGTPCSYDDPYSVCFQGECEHIGCDGQIASDKQEDRCGVCGGDNSSCKIVKGNFTRSAKKQG----YLKILEIPKGARHLLIQEFKGTPQILALKNQETDHLFLNNEDEL-PESRVVIEMGAAWEYS-NKENQESIQTRGPLKYGVLLMVHSHGE----SKVTVSYKYIIQN-RLQSSLESNLVQEDTIQYEWALKKWSHCSKPCGGGKQYTRFGCRRKSDGKMVHRMFCANI-NKPRAISRNCNTNTCISP----------RWVTGEWEDCSASCGQTGWQRRWVSCQQAHSTGQQQRS-----VPSSLCKD---NRPVGKRACNRLSCPPSWRAGPWTPCSVSCGNGTQERQVMCS--SPQVPVQNCTGS--RPITIRNCHAPPCSG
>Tni7a
PISYAPVTGMCQLHQSCVLVIDGRFTSAFVAAHETGHVLGMEHDGEANSCADDVPLG-----SIMSPRVQATFYRYHWSRCSWMELHKYLHTYD--CLRDDPFYYDWPALPQLPGFQYSMDQQCHFDFGPGYSLCTAVSR--THDPCKQLWCSDY--HNPFYCKTKKGPPLDGTKCAP-GKHCYKGVCTKLTNDMLR-QDGQWGPWGPYSSCSRTCSGGVTFRTRRCDSPVPANGGRTCFGNSYEFQLCNREECP-PLSDFREDQCQAWNSFYEHEGKKHHWLPYQHPDPDERCHLYCQSKETSEVVFMNRKVHDGTPCSYDDNYSVCFQGECEHVGCDGQIASDKQEDRCGVCGGDNSSCKLVKGNFTRSAKKQG----YLKIMEIPKGARHLLVQAFQGSPHILGKRK----------------------------------------------------------------------RFVLAN-PIATTYVENLC------CFWLQH-------------------------------------------------------------------------------------------------------------------------------------------------------------------------------------------------
>Tru37
--GYAPVTGMCHPLRSCTLNHEDGFSSAFVVAHETGHVLGMEHDGQGNRCADETSMG-----SIMAPLVQAAFHRYHWSRCSKQELNRYIHSYD--CLLDDPFEHKWPKLPELPGINYSMDEQCRFDFGIGYKMCTAFR---TYDPCKQLWCSHP--DNQYFCKTKKGPPVDGTECAP-GKWCFKGHCIWRSSQEPQGHDGSWGSWSKFGSCSRTCGGGIRSRSRQCNNPPPAYGGRDCPGSSFDYQMCNTEECAGPYEDFRAQQCVQRSNKY-HNNIKHTWIPYEHPDEARKCELSCRSKETGEVVFMNQVMHDGTRCSYSDPFSVCARGECLDVGCDKEVGSYKQEDKCGVCEGDNSHCRTVKLTLTKTPKKNG----MFKMFDIPMGARHIVIEENETSPHVIAVKNQVTGNFILNSKSED-AETKTFIENGLLWEYS-NDGDKETLKTSGPLHEGIVVLVIPQEE---DTKISLTYKYIIHEDLLPLITNNNVLLAELDTYEWALKSWSQCSKPCGGGIQYTKYGCRRKSDSRLVHRNFCETG-KKPKPIRKRCNVQDCSPP----------TWVAEEWGPCSKTCGKLGYQTRVVQCMQAQHNGTNKP------VHSKHCTE---DRPDTRRSCNHTLCPAQWRTGAWSQCSVTCGEGIQQRQVVCK--ASDNTAAECEGE--KPETVIICKLISCPG
>Tni2rnd
KVGYAPVTGMCHPLRSCTLNHEDGFSSAFVVAHETGHVLGMEHDGQGNRCADETSMG-----SIMAPLVQAAFHRYHWSRCSKQELNRYIHSYD--CLLDDPFEHKWPKLPELPGINYSMDEQCRFDFGVGYKMCTAFR---TYDPCKQLWCSHP--DNQYFCKTKKGPPVDGTECAP-GKWCFKGHCIWRSSQEPQGHDGSWGSWSKFGSCSRTCGGGVRSRSRQCNNPPPAYGGRDCPGSSFDYQMCNTEECAGPYEDFRAQQCIQRSNKY-HNNVKHTWIPYEHPDEARKCELSCKSKETGEVVFMNQVMHDGTRCSYSDPFSVCARGECLHVGCDKEVGSYKEEDKCGVCEGDNSHCRTVKLTLTKTPKKNG----MFKMFDIPMGARHIVIEENETSPHIIAVKNQVTGNFILNAKSED-AETKTFIENGLLWEYS-KDADKETLKTSGPLHEGIVVLVIPQEE---DTKISLTYKYIIHEDLLPLITNNNVLLAELDTYEWALKSWSQCSKPCGGGVQYTKYGCRRKSDNRLVHRNFCESG-KKPKPIRKRCNVQDCSPP----------VWVVEQWSACSKTCGKLGYQTRVVQCMQAQHNGTNKP------VHSKHCTE---ERPDTRRACNQTLCPAQWRTGAWSQCSVTCGEGIQQRQVVCK--ASDNTAAECEGE--KPETIIICKLTPCPG
>Hsa10
MQGYAPVTGMCHPLRSCALNHEDGFSSAFVIAHETGHVLGMEHDGQGNGCADETSLG-----SVMAPLVQAAFHRFHWSRCSKLELSRYLPSYD--CLLDDPFDPAWPQPPELPGINYSMDEQCRFDFGSGYQTCLAFR---TFEPCKQLWCSHP--DNPYFCKTKKGPPLDGTECAP-GKWCFKGHCIWKSPEQTYGQDGGWSSWTKFGSCSRSCGGGVRSRSRSCNNPSPAYGGRLCLGPMFEYQVCNSEECPGTYEDFRAQQCAKRNSYYVHQNAKHSWVPYEPDDDAQKCELICQSADTGDVVFMNQVVHDGTRCSYRDPYSVCARGECVPVGCDKEVGSMKADDKCGVCGGDNSHCRTVKGTLGKASKQAG----ALKLVQIPAGARHIQIEALEKSPHRIVVKNQVTGSFILNPKGKE-ATSRTFTAMGLEWEDA-VEDAKESLKTSGPLPEAIAILALPPTEG--GPRSSLAYKYVIHEDLLPLIGSNNVLLEEMDTYEWALKSWAPCSKACGGGIQFTKYGCRRRRDHHMVQRHLCDHK-KRPKPIRRRCNQHPCSQP----------VWVTEEWGACSRSCGKLGVQTRGIQCLLPLSNGTHKV------MPAKACAG---DRPEARRPCLRVPCPAQWRLGAWSQCSATCGEGIQQRQVVCR--TNANSLGHCEGD--RPDTVQVCSLPACGG
>Mmu10a
HVGYAPVTGMCHPLRSCALNHEDGFSSAFVVAHETGHVLGMEHDGQGNGCDDETSLG-----SVMAPLVQAAFHRFHWSRCSKLELSRYLPSYD--CLLDDPFERTWPQPPELPGIDYSMDEQCRFDFGTGYHTCLAFR---TFEPCKQLWCSHP--DNPYFCKTKKGPPLDGTECAP-GKWCFKGHCIWKSPEQTYGQDGGWSSWTNFGSCSRSCGGGVRSRSRSCDNPPPAYGGRPCSGSMFEYQICNSEDCPGPYEDFRAQQCAKRNSYYTHQDAKHSWLPYEPDSDAQKCELICQSADTGDVVFMNQVVHDGTRCSYRDPYSVCARGECVPFGCDKEVGSMKTDDKCGVCGGDNSHCRTVKGTLGKGSKQAA----ALKQVQIPAGARHIQIELLEKAPHRIAVKNQVTGSFIFNPKGKE-ASSRTFTALGLEWEHE-AEDTKDSLRTNGPLPEAIAILVLPPAEG--KPRGSLAYKYVIHEDLLPLIGSNNVLLEETDTYEWALKSWSPCSKACGGGIQFTKYGCRRRRDHHMVHRHLCDHK-KRPKPIRRRCNQHSCPQP----------TWVTEEWGACSRSCGKLGLQTRGVQCLLPLSNGTHKA------MPAKACLG---NRPEAKKPCLRVPCPAQWRTGAWSQCSATCGEGIQQRQVVCR--NTSSALGPCEGVGVKPDMVQICSLPACGG
>TruSc4
----------------------------------------MEHDGQGNRCGDETAMG-----SVMAPLVQAAFHRYHWSMCSGQELKRYIHTYD--CLLDDPFKHDWPQLPELPGINYSMDEQCRFDFGVGYKICTS---FRTFDPCKQLWCSHP--DNPYFCKTKKGPPLDGTECAP-GKWCYKGHCMWKNPNQVK-QDGAWGSWSKYGSCSRSCGTGIRFRTRQCNNPAPSNGGQDCPGVNFEYQLCNTDDCPKHFEDFRAQQCQLRNSHFEFQNTKHHWLPHEHPDANKRCHLYCQSKETGDVTYMKQLVHDGTRCSYKDAYSICVRGECVKVGCDREIGSTKVEDKCGVCGGDNSHCRTVKGSFTRTPKKPELKGKTKGAFTLPKGARNVFLNESEDTRNVLAIKNQATGHYILNGKGEE-LKSRSFIDLGVEWHYI-MDRDVETLHTDGPLHDPVVVLIIPKDN---ETRTTLMYKYIIHEDSVP-VNNNNVIQED--TYEWALKSWSPCSKPCAGGFQYTKYGCRKKGDTKMLHKGYCDAS-KKPKPIRRMCNLQDCTQP----------QWITDEWENCPRSCGSLGFQIRIVRCVQFLHDGTNRS------VHSKYCSG---EKPESRRPCNRVPCPAQWRTGAWSECSVTCGEGVERRLVTCR--IGD----QCSRE--KPEAVRPCRLGPCHD
>Tni12b
MQGYAPVTGMCHPVRSCTLNHEDGFSSAFVVAKEKGNVLGMEHDGQGNRCGDETAMG-----SVMAPLVQAAFHRYHWSMCSGQELKRYIHTYD--CLLDDPFKHDWPQLPELPGINYSMDEQCRFDFGVGYKICTS---FRTFDPCKQLWCSHP--DNPYFCKTKKGPPLDGTECAP-GKWCYKGHCMWKNPNQVK-QDGAWGSWSKYGSCSRSCGTGVRFRTRQCNNPAPSNGGQDCPGVNYEYQLCHTIDCPKHFEDFRAQQCQLRNSHFEFQNTKHHWLPYEHPDANKRCHLYCQSKESGDVTYMKQLVHDGTRCSYKDAYSICVRGECVKVGCDREIGSTKVEDKCGVCGGDNSHCRTVKGSFTRTPKKP---GFLK-MFYIPPGARHVIIQKHEASPQILAIKNQATGHYILNGKGEE-LKSKSFIDLGVEWHYI-IDREMETLHTDGPLHDPVVVLIIPKDN---ETRTTLMYKYIIHEDSVP-VNNNNVIQED--TYEWALKSWSPCSKPCAGGFQYTKYGCRKKGDTKMLHKGYCDAS-KKPKPIRRMCNLQDCAQP----------QWITDEWEHCPRSCGSLGFQIRTVRCVQFLHDGTNRS------VHSKYCSG---EKPESRRPCNRVACPAPWRTGAWSECSVTCGEGMERRLVTCR--NGD----QCSGE--KPEAVRAVP------
>Dre5d
MQGYAPVTGMCHPVRSCTLNHEDGFSSAFVVAHETGHVLGMEHDGQGNRCGDETAMG-----SVMAPLVQAAFHRYHWSMCSGQELKRYIHSYD--CLLDDPFKHDWPQLPELPGINYSMDEQCRFDFGVGYKICTSCKMFRTFDPCKQLWCSHP--DNPYFCKTKKGPPLDGTECAP-GKWCYKGHCMWKNANQVK-QDGAWGAWSKYGSCSRSCGMGVRFRTRQCNNPVPSNGGQDCPGVNYEYQLCNTDDCPKHFEDFRAQQCQLRNSHFEYQNAKHHWLPYEHPDANKRCHLYCQSKETGDVAYMKQLVHDGTRCSYKDPYSICVRGECVKVGCDREIGSNKVEDKCGVCGGDNSHCRTVKGTFTRVPKKA---GKTRGAFLLPKGARNVYLNETADSRNVMAIKNQATGHYVLNGKGED-ARSRRFIEMGVEWDYL-VEEDVETLHTDGPLNDAIVVLIIPKDN---ETRSTLMYKYIIHEDSVP-LNNNNVIQED--TYEWALKSWSQCSRPCAGGFQYTKYGCRKKGDNKMVHRGYCDVN-KKPKPIRRMCNLQDCTQP----------QWITEEWEHCTKTCGSLGYQIRTVRCVQFLHEGTNRS------IHSKYCNG---EKPEMRRACNRVACPAQWRTGAWSECSVSCGEGVSRRLVTCR--IGD----QCTGE--KPESQKPCRPRPCH-
>Hsa4
MQGYAPVTGMCHPVRSCTLNHEDGFSSAFVVAHETGHVLGMEHDGQGNRCGDETAMG-----SVMAPLVQAAFHRYHWSRCSGQELKRYIHSYD--CLLDDPFDHDWPKLPELPGINYSMDEQCRFDFGVGYKMCTAFR---TFDPCKQLWCSHP--DNPYFCKTKKGPPLDGTECAA-GKWCYKGHCMWKNANQQK-QDGNWGSWTKFGSCSRTCGTGVRFRTRQCNNPMPINGGQDCPGVNFEYQLCNTEECQKHFEDFRAQQCQQRNSHFEYQNTKHHWLPYEHPDPKKRCHLYCQSKETGDVAYMKQLVHDGTHCSYKDPYSICVRGECVKVGCDKEIGSNKVEDKCGVCGGDNSHCRTVKGTFTRTPRKLG----YLKMFDIPPGARHVLIQEDEASPHILAIKNQATGHYILNGKGEE-AKSRTFIDLGVEWDYN-IEDDIESLHTDGPLHDPVIVLIIPQEN---DTRSSLTYKYIIHEDSVPTINSNNVIQEELDTFEWALKSWSQCSKPCGGGFQYTKYGCRRKSDNKMVHRSFCEAN-KKPKPIRRMCNIQECTHP----------LWVAEEWEHCTKTCGSSGYQLRTVRCLQPLLDGTNRS------VHSKYCMG---DRPESRRPCNRVPCPAQWKTGPWSECSVTCGEGTEVRQVLCR--AGD----HCDGE--KPESVRACQLPPCND
>Mmu5a
MQGYAPVTGMCHPVRSCTLNHEDGFSSAFVVAHETGHVLGMEHDGQGNRCGDETAMG-----SVMAPLVQAAFHRYHWSRCSGQELKRYIHSYD--CLLDDPFEHDWPKLPELPGINYSMDEQCRFDFGVGYKMCTAV-----CDPLMWLFNFSF--KMMDLSFPLIGYLCAANAYGF-PKWCYKGHCMWKNANQQK-QDGNWGSWTKFGSCSRTCGTGVRFRTRQCNNPTPINGGQDCPGVNFEYQLCNTEECQKHFEDFRAQQCQQRNSHFDYQNTKHHWLPHEHPDSKKRCHLYCQSKETGDVAYMKQLVHDGTRCSYKDPYSICVRGECVKVGCDREIGSNKVEDKCGVCGGDNSHCRTVKGTFTRTPRKLG----KMSVL--------VKIWES-FSMCIIEINIFLKNNYLKG-----------FREININQMLL-ITNKVSVIFKVGPPSRETYGMSELESSNIFDNVSKWEYLQTLFEDSVPTINSNNVIQEELDTFEWALKSWSQCSEPCGGGFQYTKYGCRRKSDSKMVHRSFCEVN-KKPKPIRRMCNIQECTHP----------VWAADEWEHCSRSCGSSGNQLRTVRCLQPLQDGTNRS------VHSKYCLG---DRPESRRPCNRVPCPAQWKTGSWNECSVTCGEGTEVRQVLCR--TGD----HCDGE--KPESVRPCQLPP---
>TruSc126
MQGYAPVTGMCHPVRSCTLNHEDGFSSAFVVAHETGHVLGMEHDGQGNRCGDEVHMG-----SIMAPLVQAAFHRFHWSRCSMQELGRYLHSYD--CLRDDPFDHNWPSLPQLPGLHYSMNEQCRFDFGTGYTMCTA---YRTFDPCKQLWCSHP--ENPFFCKTKKGPPIDGTTCGN-GKHCFKGHCVWLTADIKK-QDGNWGAWSKFGQCSRTCGGGVKFRTRECDSPRPLNGGRTCLGATYQFQMCNTNECEDIYNDPREEQCRTWEPEFELHSNKHHWLPYEHPDPNKRCNLHCQSKETRSVASTDQVVLDGTRCSYKDPHSVCVRGECEKVGCDGLFGSSKQEDKCGVCGGDNSSCKTFKDTITRTSKKQG----FLKVLEIPRGARHLLIQELKATSHTLAVKNVASGLFFVNGENEY-LESRSMIEKGVEWEYE-YDDGKETLQTTGPLRHGILIMMKLHGD----EDVNLSYKYMMNMDSDT-AIQNNMLVE-DSSYEWAPKKWSFCSRPCGGGKQYLRYGCRRKVDSKMVHKSFCNKSNMKPRGDVRDCNQKSCPPP----------IWVTGDWQNCSKACGKTGLQIRTVSCVQPSEDNTTRP------IHNKHCND---NRPESRRACNRQPCPTQWRVGPWSQCSVTCGNGTQQRKALCH--TRDNTIGLCLDS--KPDTIRVCRLDPCPN
>Tni1c
MQGYAPVTGMCHPVRSCTLNHEDGFSSAFVVAHETGHVLGMEHDGQGNRCGDEVHMG-----SIMAPLVQAAFHRFHWSRCSMQELGRYLHSYD--CLRDDPFDHNWPSLPQLPGLHYSMNEQCRFDFGVGYTMCTAII-YRTFDPCKQLWCSHP--DNPFFCKTKKGPPIDGTMCGN-GKHCFKGHCIWLTPDIIK-QDGNWGAWSEFGQCSRTCGGGVKFRTRNCDNPRPANGGRTCVGATYQFQMCNTNECEDIYNDPREEQCRTWEPDFELHSNKHHWLPYEHPDPNKRCNLHCQSKETRAVALTDRVVLDGTRCSYKDPHSVCVRGECEKVGCDGVFGSSKQEDKCGVCGGDNSSCKTFKDTITRTSKKQG----CLKVIEIPRGARHLLIQELKATSHTLAVKNVASGLFFVNGENEY-PESHSVIEKGVEWEYE-YDNGKETLQTSGPLRHGILIMMKLHGD----EDVNLSYKYMMNMDSDT-AIQNNMLVE-DSSYEWAPKKWSYCSRPCSGGKQYLRYGCRRKVDSKMVHKSFCNKSNMKPRGDVRDCNQKPCPPPVCAFPPFLELVWVTGEWQNCSKTCGKTGTQIRTVSCMQPSEDNTTRS------IHNKHCND---HRPESRRACNRHPCPTQWRVGPWTQCSVTCGNGTQQRKALCH--TRDNTIGLCLDS--KPDTIRVCRLDPCPK
>Dre19b
MQGYAPVTGMCHPVRSCTLNHEDGFSSAFVVAHETGHVLGMEHDGQGNRCGDEVQMG-----SIMAPLVQAAFHRFHWSRCSQQELGRYLHSYD--CLRDDPFEHTWEKLPQLPGEDYSMNEQCRFDFGAGYMMCTA---YRPFDPCKQLWCAHP--DNPFFCKTKKGPPIDGTECDI-GKHCFKGHCVHLTPDIIK-RDGSWGTWSGFGSCSRPCGRGIQFRKRACDNPRPANGGRFCSGPSYQFQMCNTKECEDPNYDYRAEQCRKMDDKFEYQNTWHHWLPYEHPDPKQRCKLYCQSKEKRVVVNMQTLVEPGTRCSYKDPYSVSVK-------------------------------------------------------------------------------NKASGDFFLNSHEDY-PETRSVIEKGLEWEYE-NKNNKDTIQTNGPLKNDVVIMPKTPSQ----PK-----KLLKPKTPPL-PINTTT----AIYTITTTQNTIATAKTP----IYT-----------IITAKTSSLQ-PQKPSIKQKHN----------------------------------STKTPPVHPKR----NFYKQ------KH----------------------------------------------------------------------------------
>Dre21
MQGYAPVTGMCHPVRSCTLNHEDGFSSAFVVAHETGHVLGMEHDGQANECGDEVPMG-----SIMAPLVQAAFHRFHWSRCSQQELRRYLNTYD--CLRDDPFDHEWPTLPQLPGLQYSMDEQCRFDFGMGYMMCTA---YSTYDPCKQLWCSHP--ENPFFCKTKKGPPIDGTKCAS-GKNCFKGHCIKLTPDILR-LDGHWGQWTKFGSCSRTCGGGVRFRTRECNNPVPANGGRTCYGNNYEFQLCNTEECAEALVDFREEQCKMWDPHFEHEGNKHHWLPYEHSEPDERCQLYCQSKETGDVVSMKRMVHDGTRCSYKDPYSVCVRGECEKVGCDNVIASELEDDKCGVCGGDNSTCKIVKGNFTRSTRKPG----FLKILEIPRGARHIQIHEFKGTPHILAVKNQATDHLFLNDEGDF-PESRTVIEKGVAWEYT-NNDDMETVQTTGPLRYGVLIMVQSHSI----SKVTISYKYILPEDPLS-SMENTLPQDDTIYFEWALRKWSHCSKPCGGGTXYTRFGCRRKSDGKMVHRTLCANI-PKPRAISRACNQKECSEP----------IWVTGEWEECSKSCGKTGSQTRPVRCVRPELDGSYKA------INAKYCND---DRPEGRRPCNRQLCPAHWRTGPWSQCSVSCGNGTQERQVMCS--TPDNAIGICMDT--KPQSVRSCLPAPCPS
>Hsa5f
MQGYAPVTGMCHPVRSCTLNHEDGFSSAFVVAHETGHVLGMEHDGQGNRCGDEVRLG-----SIMAPLVQAAFHRFHWSRCSQQELSRYLHSYD--CLLDDPFAHDWPALPQLPGLHYSMNEQCRFDFGLGYMMCTA---FRTFDPCKQLWCSHP--DNPYFCKTKKGPPLDGTMCAP-GKHCFKGHCIWLTPDILK-RDGSWGAWSPFGSCSRTCGTGVKFRTRQCDNPHPANGGRTCSGLAYDFQLCSRQDCPDSLADFREEQCRQWDLYFEHGDAQHHWLPHEHRDAKERCHLYCESRETGEVVSMKRMVHDGTRCSYKDAFSLCVRGDCRKVGCDGVIGSSKQEDKCGVCGGDNSHCKVVKGTFTRSPKKHG----YIKMFEIPAGARHLLIQEVDATSHHLAVKNLETGKFILNEENDVDASSKTFIAMGVEWEYR-DEDGRETLQTMGPLHGTITVLVIPVGD----TRVSLTYKYMIHEDSLN-VDDNNVLEEDSVVYEWALKKWSPCSKPCGGGSQFTKYGCRRRLDHKMVHRGFCAAL-SKPKAIRRACNPQECSQP----------VWVTGEWEPCSQTCGRTGMQVRSVRCIQPLHDNTTRS------VHAKHCND---ARPESRRACSRELCPGRWRAGPWSQCSVTCGNGTQERPVLCR--TADDSFGICQEE--RPETARTCRLGPCPR
>Mmu11
MQGYAPVTGMCHPVRSCTLNHEDGFSSAFVVAHETGHVLGMEHDGQGNRCGDEVRLG-----SIMAPLVQAAFHRFHWSRCSQQELSRYLHSYD--CLRDDPFAHDWPALPQLPGLHYSMNEQCRFDFGLGYMMCTA---FRTFDPCKQLWCSHP--DNPYFCKTKKGPPLDGTMCAP-GKHCFKGHCIWLTPDILK-RDGNWGAWTPFGSCSRTCGTGVKFRTRQCDNPHPANGGRTCSGLAYDFQLCNPQDCPNSLADFREEQCQQWDLYFEHGDVQHHWLPHEHRDAKERCHLYCESKETGEVVSMKRMVHDGTRCSYKDAFSLCVRGDCRKVGCDGVIGSRKQEDKCGVCGGDNTHCKVVKGTFTRSPRKQD----YIKMFEIPAGARHLLIQEADTTSHHLSVKNLETGKFILNEENHLDPNSRSFIAMGVEWEYR-NEDERETLQTIGPLHGTITVLVIPEGD----TRISLTYKYMIHEDSLN-VDDNNVLEDDAVRHEWALKKWSPCSKPCGGGSQFTKYGCRRRLDSKMVHRAFCSAL-AKPKAIRRACNPQECSQP----------VWVTGEWEPCTQSCGRTGMQVRSVRCIQPLHNNTTRS------VHTKHCND---HRPESRRACNRELCPGRWRAGSWSQCSVTCGNGTQERPVLCR--TADDNFGVCREE--RPETARICRLAPCPR
>Dme
MLGLAELGTVCSSS-SCSIVQDTGLPTAFTMAHELGHILNMNHDDDDKCMPYVTRQNNNKVLHIMSSVMGIHMHPWSWSKCSRHFVSEFLEKTDKSCLETSVGAHIPYGTERLPGEIYSLDAQCQLSFGNDFGYCPT------DEECKRLWCNRTSGNSNEQCASSNLPWADGTPCGSSGHWCQRGKCVSNKHGYGRQVNGGWGPWTPFTPCSLTCGGGVQESRRECNQPVPENGGKYCTGSRKKYRSCNTHQCPPGSMDPREQQCYAMNGRNMNIPGVNPDTKWVPKYEKDACKLFCRMDMKVTYFMLKSMVTDGTSCAVDS-FDKCVNGICRPAGCDNELNSIAKLDKCGVCEGRNDTCHEVTGNLLVSNLLGLNNKTLYYVTRIPKGASNIIITQRGYPDQNFIVLTDDRDNELLNGKFLK-TYPLKFVYAGVTMQYTGSSSVVEQVNTTYSWKLSRDLIVQIISLDVCVQTFTNMQRSNIVDMSYCKLKFDVAYHEECREGCWVLSEWSTCSKSCGTGSQQREAHCYLHN-SRVSDDLCNPRTKPHLNTLIGICNTESCPTYTKSPNALAVSNWVIGEWGECNEWCEKTGVKRKKQSCTRVYKPDVPGTRKRRVYVDESYCISRKVHRPKLRTTTKSCRINCKWNASDWRRCPADCSEEYQTRDVRCESFQGDGVEDKHCDAKKRPSKRRICNNCVRRQ
