# Supplementary material for: Early vertebrate chromosome duplications and the evolution of the neuropeptide Y receptor gene regions
Source: BMC Evol Biol. 2008 Jun 25;8:184. doi: 10.1186/1471-2148-8-184 (PMC2453138; doi:10.1186/1471-2148-8-184)
Supplement: Additional file 4 — Compressed archive of alignment files for all analyzed families in fasta format. [file 1471-2148-8-184-S4.zip › Ankyrin.fas]

>Dme3LB
DGNTSFLRAARAGNLERVLEHLKN--NIDINTSNANGLNALHLASKDGHIHVVSELLRRGAIVDSATKKGNTALHIASLAGQEEVVKLLLEHNASVNVQSQNGFTPLYMAAQENHDAVVRLLLSNGANQSLATEDGFTPLAVAMQQGHDKVVAVLLESDTRGKVRLPALHIAAKKDDVKAATLLLDNDHNPDVTS--------KSGFTPLHIASHYGNQNIANLLIQKGADVNYSAKHNISPLHVAAKWGKTNMVSLLLEKGGNIEAKTRDGLTPLHCAARSGHEQVVDMLLER-GAPISA---KTKNGLAPLHMAAQGEHVDAARILLYHRAPVDEVTVDYLTALHVAAHCGHVRVAKLLLDRNADANARALNGFTPLHIACKKNRLKVVELLLRHGASISATTESGLTPLHVAAFMGCMNIVIYLLQHDASPDVPTVRGETPLHLAARANQTDIIRILLRNGAQVDARAR---EQQTPLHIASRLGNVDIVMLLLQHGAQVDATTKDMYTALHIAAKEGQDEVAAVLIENGAALDAATKKGFTPLHLTAKYGHIKVAQLLLQKEADVDAQGKNGVTPLHVACHYNNQQ---VALLLLEKGASPHATAKNGHTPLHIAARKNQMDIATTLLEYGALANAESKAGFTPLHLSSQEGHAEISNLLIEHKAAVNHPAKNGLTPMHLCAQEDNVNVAEILEKNGANIDMATKAGYTPLHVASHFGQANMVRFLLQNGANVDAATSIGYTPLHQTAQQGHCHIVNLLLEHKANANAQT-VNGQTPLHIARKLGYISVLDSLKTITKEDETAAAPSQAEEKYRVVAPEAMHESFMSDSEEEGEDNMLSDQPYRYLTVDEMKS-LGDDSLP-----------------------------------IDVTRDERMDSNRMTQSAEYASGVP----------------------PTIGEEVISPHKTQVYGSSPKATVDG-VYIANGSGHDEPPHVGRKLSWKSFLVSFLVDARGGAMRGCRHSGVRMIIPSRSTCQPTRVTCRYVKPQRTMHPP--QLMEGEALASRVLELGPCSTKFIGPVVMEVPHFASLRGKEREIIILRSDNGETWREHTIDNSEEIIHDVLQQCFEPEEIAQLEEQAGNHVCRFVTYDFPQYFAVVSRIRQEVHAIGPEGGMVSSTVVPQVQAVFPQGALTKKIKVGLQAQPVDPDLTAKLLGRGVAVSPIVTVEPRRRKFHKAITLSMPAPKAHSQGMINQYSGN----TPTLRLLCSITGGPSRAQWEDVTG--STPLTFVNDCVSFTTTVS--ARFWLMDCRNISDATKMATELYKEVIHVPFIAKFVVFAKKVEPFEAKLRVFCMTDDREDKTLEKHELYTEVAKSRDVEVLEGKPQYIEMAGNLVPVTKSGDQ-LQVQFKAFRENRLPFTVRVKDQHADIVGRTLFMKEPKVKGEPPQQPICILNIVLPEAVI
>Dme4
DATISFLRAARSGDIKKVMDFLDCGEISDINSCNANGLNALHLAAKDGYVDICCELLRRGIKIDNATKKGNTALHIASLAGQHDVINQLILYNANVNVQSLNGFTPLYMAAQENHDNCCRTLLANGANPSLSTEDGFTPLAVAMQQGHDKIVAVLLENDVRGKVRLPALHIAAKKNDVNAAKLLLQHDPNADIVS--------KSGFTPLHIAAHYGNVDIATLLLNNKADVNYVAKHNITPLHVACKWGKLSLCTLLLCRGAKIDAATRDGLTPLHCASRSGHVEVIKHLLQQ-NAPILT---KTKNGLSALHMAAQGEHDEAAHLLLDNKAPVDEVTVDYLTALHVAAHCGHVKVAKLLLDYKANPNARALNGFTPLHIACKKNRIKMVELLIKHGANIGATTESGLTPLHVASFMGCINIVIYLLQHEASADLPTIRGETPLHLAARANQADIIRILLRS-AKVDAIAR---EGQTPLHVASRLGNINIIMLLLQHGAEINAQSNDKYSALHIAAKEGQENIVQVLLENGAENNAVTKKGFTPLHLACKYGKQNVVQILLQNGASIDFQGKNDVTPLHVATHYNNPS---IVELLLKNGSSPNLCARNGQCAIHIACKKNYLEIAMQLLQHGADVNIISKSGFSPLHLAAQGGNVDMVQLLLEYG-VISAAAKNGLTPLHVAAQEGHVLVSQILLEHGANISERTRNGYTPLHMAAHYGHLDLVKFFIENDADIEMSSNIGYTPLHQAAQQGHIMIINLLLRHKANPNALT-KDGNTALHIASNLGYVTVMESLKIVTSTSVINSNIGAIEEKLKVMTPELMQETLLSDSDDESCDDLLDHNHYKYMATDDLKANYGQDQKN-----------------------------------FDTTN-----------TDHDLTDVS----------------------VLNKKEILPNEMSCIELTEIGHKPDN-VVIAR-----SQVHLG-------FLVSFLVDARGGSMRGYRHNGVRIIVPPKACAEPTRITCRYVKPQRVVNPP--PLMEGEALVSRILEMSPVDGMFLSPITLEVPHYGTLRKNEREIIILRSDNGESWREHNLYK--DIIG---------EDINQTEEFHSDRIVRIVTQNVPHFFAVVSRVRQEVHVIGPDGGTVFSTAVPQVKAIFPPHALTKKIRVGLQAQSVDLVECSKLLGQGVAVSPVVTVEPRRRKFHKAITLSIPAPKACTNSMVNACYGNGNSSSPTLRLLCSISGGQTRATWEDVTG--STPLSFVRDSVTFTTTVS--ARFWLIDCRNIIDAGRMATELYSHLAKVPFYVKFVIFAKRISQTEAKFSVFCMTDDKEDKTLEQQEYFKEVAKSRDIEVLQNQIVYLEFAGNIVPILKKGEQ-LYTKFQPFCENRLSFSAHIKDQEFP-HGRICFMTYPMVPDEVPLKPLCTLNISVDFKTI
>Cin1p
-GGGSLLRSARSGNLEKLINLLDQE-NVDIGTSNSSGLTALHLAAKEGHCDIINELLKRGADINQTTKRGNTALHIASLAGKLPVVELLIEKNADPNAQAQNAFTPLYMASQEGNEAIVDFLLKHGANQSISTEDGFTPLAVALQEGKDRVVSLLLDNDVKGRVKLPALHIAARKDDVKAATLLLQNDNSADTTS--------KSGFTALHIAAHYGNVNVATLLLNRGAVVDFTAKNGISPMHVSAKRGHTRFCALLLERNGKASACTRDGLIPLHCAARSGHVPIVKLFLDHPDTPKLA---RTKNGLSSLHMATQGGHVDVLKLLLDREYSVDDVTSDYLSPLHIAAHCGHVEIAKVLLDHAAHVDCKALNGFSPLHVACKKNRLKVIELFIEHGANIEAVTESGLTAMHIACFMGHFEIVKMLLERSANLNTINVRGETALHMATRSGHEEIVTYLLRHGAQPDARKQ---ESQTCLHLAARLDKVAILKLLIKYGAAVDAVMHDGYTPLHIAAKEGHVVICEVLLDNGASVTRTTLKGFTPLHLAAKYGRLEVASLLLKNHSSLDSGGKDGLTPLHVAAHYDNQQ---VALLLLKNGVSPHASGKNGYTPLHIAAKKNQMDIALTLLEYGASPNCKTRMDVTPLHLASQEGHTDMCSILLAKDANVNAGAKHGLTPMHLAAQEDRISVAKVLYDNGSLVDPLTRSGCTPLHIASHHGNIKVANYLLSLGAKVNAKTKNGYTPLHQASQQGHTHVVNLLLGYGASPNELT-NSGNTALSLAKRLGYVTVVDTLRTVTTEVTTTVC-VVSEEKRKLNIPETVNEGFISDASDD--EGIVNQIVTVILYCKNIKLKLTMIAAEDGMVGGG--------------FLTNTELKELGDDSIVPTEASMFAVSSNSSYTFALPRDS-----------------------RYSTLGYSASERRSSYSSSVSENDNMKSIRS------PRYSG-------FLVSFMVDARGGSMRGSRHPDMRIIVPPKACSAPTRVTCRLARSRHGSSPTNLSLFDGEGKASRVLELGPRGGSFLEPVAIEVPHFANVRDNNRQLVVLRSSDGETWKEHKWPCSDEQFLKQHP----TQDLESAEKLAKRRVFRVITSDFPRYFALVTRPTESSRGVGEDGGEIYSEVLQQAKAKFPQGSLTKKIVVSLQILPITAETCRRAVGLKAKASSILTIEPRRRKFHKPITLTIPLPDGSDMKDYLSSTED-----STLRLLCSISGGSDPAQWEDITG--STPLNFLDNCVSFTSTVS--ARFWLIDCRQPSESSILAHQIYTEATRVPYMAKFVVFSKSHDPLEARIRVFCLTDDRYEKTLECQEKYTEIARSKDIEIFEGSSILVECSGNISTPLKSGQH--KCNFHSFTENRVQLHVKVMDSTQEPCGRLTFYKLPLGKTHGPRKTLCNLNIKLPKY--
>Dre1
DSNTSFLRAARAGNIEKVLEFLKSG--QDISTCNQNGLNALHLAAKEGHVELVEELLERGAAVDSSTKKGNTALHIACLAGQKEVAKLLVKKTADVNSQSQNGFTPLYMAAQENHLDVVRYLLENGGNQSMATEDGFTPLAIALQQGHNQVVSLLLEHDTKGKVRLPALHIAARKDDTKSAALLLQNDHNADVQSKMMVNRTTESGFTPLHIAAHYGNVNVATLLLNRGAAVDFTARNGITPLHVASKRGNTNMIALLLDRGSQIDAKTRDGLTPLHCAARSGHDSAVEILLEK-GAPILA---RTKNGLSPLHMSAQGDHVECVKHLLQHKAPVDDVTLDYLTALHVAAHCGHYRVTKLLLDKKANPNARALNGFTPLHIACKKNRVKVMELLVKYGASIQAITESGLTPIHVSAFMGHLNIVLLLLQNGASPDVCNIRGETALHMAARAGQMEVVRCLLRNGALVDAMAR---EDQTPLHIASRLGQTEIVQLLLQHMAHPDASTTNGYTPLHISAREGQVETAAVLLEAGASHSLATKKGFTPLHVAAKYGSLDVAKLLLQRRALLDDAGKYGLTPLHVAAHYDNQQKYQADCLYMKKITMYTTDVNNGYTPLHIAAKKNQTQIASALLQYGAETNALTKQGVSPLHLASQEGHTEMAALLLERGAHVNAATKSGLTPLHLTAQEDRVQAAEILAKHDANIDQQTKLGYTPLIVACHYGNVKMVNFLLQNGANVNGKTKNGYTPLHQAAQQGNTHIVNVLLQHGAKPNAVT-MNGNTALSIAKRLGYISVVDTLKVVTEEIITTT--TTVTEKHKLNVPETMTEVLDVSDEEAG-EDTMTGDGGEYLRAEDLRELGDDSLPG-HYLDG----------MSYTHNLDRLDHLFALSGLRSHETPSHLAYRGEGILIEDMIASHQIN------------------KVSA--FREHEKDSYR-LSWGAEHLDN-VVLTS-----TLLQSGLI---NSFLVSFMVDARGGAMRGCRHNGLRIIVPPRKCSAPTRVTCRLVKRHRLASMP--PMVEGEGLAGKIIEVGPTGAQFLGPVIVEIPHFAALRGTERELVILRSETGESWREHHCEHTEEELNQILN--GMDEELDPPEELEKKRICRLITRDFPQYFAVVSRIKQDSHLIGPEGGVLSSTLVPQVQAVFPEGALTKRIRVGLQAQPIGEDLVRKILGNKATFSPIVTLEPRRRKFHKPITMTIPVPKSPTSDG-----TN---STPTLRLLCSITGGTTPAQWEDITG--STPLTFINQCVSFTTNVS--ARFWLIDCRQCQESVNFSSQLYREIICVPYMAKFVIFAKTLDPIEARLRCFCMTDDKMDKTLEQQENFTEVARSRDVEVLEGKPIFADCFGNLVPLTKSGQH-HMFSFYAFKENRLSLFIKIRDSTQEPCGRLSFTKEPRTYRTLNHNAICNLNICLPVYSK
>Tni18B
DSNTSFLRAARAGNIDKVLDFLKNG--IDISTCNQNGLNALHLAAKEGHKDLVEELLDRGAPVDSSTKKGNSALHIASLAGQKEVVRLLVKRGANINSQSQNGFTPLYMAAQENHLEVVRYLLENDGNQSIATEDGFTPLAIALQQGHNSVVSLLLEHDTKGKVRLPALHIAARKDDTKSAALLLQNDHNADVQSKMMVNRTTESGFTPLHIAAHYGNVNVSTLLLNRGAAVDFTARNGITPLHVASKRGNTNMVALLLDRGAQIDAKTRDGLTPLHCAARSGHDQAVEILLDR-GAPILA---RTKNGLSPLHMSAQGDHIECVKLLLQHQAPVDDVTLDYLTALHVAAHCGHYRVTKLLLDKKANPNVRALNGFTPLHIACKKNRVKVMELLVKYGASIQAITESGLTPIHVAAFMGHLSIVLLLLQNGASPDIRNIRGETALHMAARAGQMEVVRCLLRNGALVDAMAR---EDQTPLHIASRLGKTDIVQLLLQHMAHPDAATTNGYTPLHISAREGQLETAAVLLEAGASHSLPTKKGFTPLHVAAKYGNLDVAKLLLQSKALPDDAGKNGLTSLHVAAHYDNQD---VALLLLDKGASPHSTAKNGYTPLHIAAKKNQTKIASALLQYGAETNILTKQGVSPLHLAAQEGHTEMTGLLLDKGAHVNAATKSGLTPLHLTAQEDKVGAAEVLAKYDANLDQQTKLGYTPLIVACHYGNAKMVNFLLQQGASVNAKTKNGYTPLHQAAQQGNTHIINVLLQHGAKPNTTT-MSGNTALSIARRLGYISVVDTLKVVTEEVITTT--TVT---------------------------------------------------------------------------------------------SPCQHARKAFI----------------------------------------------------------------------------------------------------------------------------------------------------------------------------------------------------------------------------------------------------------------------------------------------------------------------------------------------------------------------------------------------------------------------------------------------------------------------------------------------------------------------------------------------------------------------
>TruSc164
DSNTSFLRAARAGNIDKVLEYLKGG--VDISTCNQNGLNALHLAAKEGHIELVQELLDRGAPVDSATKKGNTALHISSLAGQVEVVKVLVKRGADINAQSQNGFTPLYMAAQENHLDVVRYLLENGGNQSTATEDGFTPLAIALQQGHNQVVSILLEHDTKGKVRLPALHIAARKDDTKSAALLLQNDHNADVQSK--------SGFTPLHIAAHYGNVNVATLLLNRGAAVDFTARNGITPLHVASKRGNTNMVGLLLDRGSQIDAKTRDGLTPLHCAARSGHDTSVELLLER-GAPLLA---RTKNGLSPLHMAAQGDHVECVKHLLQHKAPVDDVTLDYLTALHVAAHCGHYRVTKLLLDKRANPNARALNGFTPLHIACKKNRVKVMELLVKYGASIQAITESGLTPIHVAAFMGHLNIVLLLLQNGASPDVSNIRGETALHMAARAGQVEVVRCLLRNGAMVDARAR---EDQTPLHIASRLGKTEIVQLLLQHMAHPDAATTNGYTPLHISAREGQLETASVLLEAGASHSLATKKGFTPLHVASKYGSLDVAKLLLQRRAPPDSAGKNGLTPLHVAAHYDHQK---VALLLLDKGASPHTMAKNGYTPLHIAAKKNQMDIATVLLQYGAETNIVTKQGVTPLHLASQEGHADMAALLVGKGAQVTVQTKSGLTPIHLAAQEDKVGVAEILAKSGANLDQQTKLGYTPLIVACHYGNAKMVNFLLQNGAVVNAKTKNGYTPLHQAAQQGNTHIINVLLQNGAKPNAMT-VNGNTALGIARRLGYISVVDTLRVVTEEIITTT--TTVTEKHKLNVPETMTEVLDVSDEEG--DDTMTGDGGEYLRAEDLRELGDDSLPG-QYLDG-------------MNYLRFSLEGGRTDRSFTPTHHSYYSPKHDGMMEEMLTSQQVPG------------------RASTRVDRDNERDSYH-LSWATDNLDN-VALSS-----SPLHSG-------FLVSFMVDARGGAMRGCRHNGLRIIVPPKKCSAPTRVTCRLVKRHRLATMP--PMVEGEGLASRLIEVGPSGAQFLGPVIVEIPHFAALRGKERELVILRSETGESWKEHHCEHTQEELNLILN--GMD-ELDTPEELERKRVCRIITRDFPQFFAVVSRIKQDSNLIGPEGGVLSSTVVPQVQAVFPEGALTKRIRVGLQAQPVGVEVVRKILGNKATFSPIVTLEPRRRKFHKPITMTIPVPKS-NQDPTLTGFGG---DTPTLRLLCSITGGTTPAQWEDITG--TTPLTFINDCVSFTTNVS--ARFWLIDCRQTQESVNFSSQVYREIICVPYMAKFVIFAKTHDPIEARLRCFCMTDDKIDKTLEQQENFSEVARSRDVEVLEGKPIYADCFGNLVPLTKSGQH-HLFSFFAFKENRLALFIKIRDNAQDPCGRLSFMKEPRNYRSLTQNAICNLNITLPSYCK
>Hsa10B
DANASYLRAARAGHLEKALDYIKNG--VDINICNQNGLNALHLASKEGHVEVVSELLQREANVDAATKKGNTALHIASLAGQAEVVKVLVTNGANVNAQSQNGFTPLYMAAQENHLEVVKFLLDNGASQSLATEDGFTPLAVALQQGHDQVVSLLLENDTKGKVRLPALHIAARKDDTKAAALLLQNDNNADVES--------KSGFTPLHIAAHYGNINVATLLLNRAAAVDFTARNDITPLHVASKRGNANMVKLLLDRGAKIDAKTRDGLTPLHCGARSGHEQVVEMLLDR-AAPILS---KTKNGLSPLHMATQGDHLNCVQLLLQHNVPVDDVTNDYLTALHVAAHCGHYKVAKVLLDKKANPNAKALNGFTPLHIACKKNRIKVMELLLKHGASIQAVTESGLTPIHVAAFMGHVNIVSQLMHHGASPNTTNVRGETALHMAARSGQAEVVRYLVQDGAQVEAKAK---DDQTPLHISARLGKADIVQQLLQQGASPNAATTSGYTPLHLSAREGHEDVAAFLLDHGASLSITTKKGFTPLHVAAKYGKLEVANLLLQKSASPDAAGKSGLTPLHVAAHYDNQK---VALLLLDQGASPHAAAKNGYTPLHIAAKKNQMDIATTLLEYGADANAVTRQGIASVHLAAQEGHVDMVSLLLGRNANVNLSNKSGLTPLHLAAQEDRVNVAEVLVNQGAHVDAQTKMGYTPLHVGCHYGNIKIVNFLLQHSAKVNAKTKNGYTPLHQAAQQGHTHIINVLLQNNASPNELT-VNGNTALGIARRLGYISVVDTLKIVTEETMTT---TTVTEKHKMNVPETMNEVLDMSDDEVR-EDAMTGDTDKYLGPQDLKELGDDSLPAEGYMGFS------------LGARSA------SLRSFSSDRSYTLNRSSYARDSMMIEELLVPSKE-----------------QHLTFTREFDSDSLRHYSWAADTLDN-VNLVS-----SPIHSG-------FLVSFMVDARGGSMRGSRHHGMRIIIPPRKCTAPTRITCRLVKRHKLANPP--PMVEGEGLASRLVEMGPAGAQFLGPVIVEIPHFGSMRGKERELIVLRSENGETWKEHQFDSKNEDLTELLN--GMDEELDSPEELGKKRICRIITKDFPQYFAVVSRIKQESNQIGPEGGILSSTTVPLVQASFPEGALTKRIRVGLQAQPVPDEIVKKILGNKATFSPIVTVEPRRRKFHKPITMTIPVPPPSGEGVSNGYKGD---TTPNLRLLCSITGGTSPAQWEDITG--TTPLTFIKDCVSFTTNVS--ARFWLADCHQVLETVGLATQLYRELICVPYMAKFVVFAKMNDPVESSLRCFCMTDDKVDKTLEQQENFEEVARSKDIEVLEGKPIYVDCYGNLAPLTKGGQQ-LVFNFYSFKENRLPFSIKIRDTSQEPCGRLSFLKEPKTTKGLPQTAVCNLNITLPAHKK
>Mmu10A
DANASYLRAARAGHLEKALDYIKNG--VDVNICNQNGLNALHLASKEGHVEVVSELLQREANVDAATKKGNTALHIASLAGQAEVVKVLVTNGANVNAQSQNGFTPLYMAAQENHLEVVRFLLDNGASQSLATEDGFTPLAVALQQGHDQVVSLLLENDTKGKVRLPALHIAARKDDTKAAALLLQNDTNADVES--------KSGFTPLHIAAHYGNINVATLLLNRAAAVDFTARNDITPLHVASKRGNANMVKLLLDRGAKIDAKTRDGLTPLHCGARSGHEQVVEMLLDR-SAPILS---KTKNGLSPLHMATQGDHLNCVQLLLQHNVPVDDVTNDYLTALHVAAHCGHYKVAKVLLDKKASPNAKALNGFTPLHIACKKNRIRVMELLLKHGASIQAVTESGLTPIHVAAFMGHVNIVSQLMHHGASPNTTNVRGETALHMAARSGQAEVVRYLVQDGAQVEAKAK---DDQTPLHISARLGKADIVQQLLQQGASPNAATTSGYTPLHLAAREGHEDVAAFLLDHGASLSITTKKGFTPLHVAAKYGKLEVASLLLQKSASPDAAGKSGLTPLHVAAHYDNQK---VALLLLDQGASPHAAAKNGYTPLHIAAKKNQMDIATSLLEYGADANAVTRQGIASVHLAAQEGHVDMVSLLLSRNANVNLSNKSGLTPLHLAAQEDRVNVAEVLVNQGAHVDAQTKMGYTPLHVGCHYGNIKIVNFLLQHSAKVNAKTKNGYTALHQAAQQGHTHIINVLLQNNASPNELT-VNGNTALAIARRLGYISVVDTLKVVTEEIMTT---TTITEKHKMNVPETMNEVLDMSDDEVRSEDAITGDTDKYLGPQDLKELGDDSLPAEGYVGFS------------LGARSA------SLRSFSSDRSYTLNRSSYARDSMMIEELLVPSKE-----------------QHLTFTREFDSDSLRHYSWAADTLDN-VNLVS-----SPVHSG-------FLVSFMVDARGGSMRGSRHHGMRIIIPPRKCTAPTRITCRLVKRHKLANPP--PMVEGEGLASRLVEMGPAGAQFLGPVIVEIPHFGSMRGKERELIVLRSENGETWKEHQFDSKNEDLAELLN--GMDEELDSPEELGTKRICRIITKDFPQYFAVVSRIKQESNQIGPEGGILSSTTVPLVQASFPEGALTKRIRVGLQAQPVPEETVKKILGNKATFSPIVTVEPRRRKFHKPITMTIPVPPPSGEGVSNGYKGD---ATPNLRLLCSITGGTSPAQWEDITG--TTPLTFIKDCVSFTTNVS--ARFWLADCHQVLETVGLASQLYRELICVPYMAKFVVFAKTNDPVESSLRCFCMTDDRVDKTLEQQENFEEVARSKDIEVLEGKPIYVDCYGNLAPLTKGGQQ-LVFNFYSFKENRLPFSIKIRDTSQEPCGRLSFLKEPKTTKGLPQTAVCNLNITLPAHKK
>TniUnrF
DSNASYLRAARAGNLEKVLDYLKSG--VEINICNQNGLNALHLASKEGHVEVVAELLKLEATVDAATKKGNTALHIASLAGQSEVVKELVNNGANVNAQSQNGFTPLYMAAQENHLEVVRFLLENGASQSIATEVGFTPLAVALQQGHDQVVSLLLENDTKGKVRLPALHIAARKDDTKAAALLLQNDHNADVES--------KSGFTPLHIAAHYGNINVATLLLNRGAAVDFMARNDITPLHVASKRGNSNMVKLLLDRGAKIDAKTKDGLTPLHCGARSGHEQVVEILLDR-GAPILS---KTKNGLSPLHMATQGDHLNCVQLLLRYDVPVDDVTNDYLTALHVAAHCGHYKVAKLLLDKKANPNAKALPGFTPLHIACKKNRVKVMELLLKHGASIQAVTESGLTPIHVAAFMGHENIVHALTHHGASPNTTNVRGETALHMAARAGQAEVVRYLLKNGAKVETKSK---DDQTALHISSRLGKVDIVQQLLQCGASANAATTSGYTPLHLAAREGHHDVAVMLLENGASLCVLQQKGFSPLHVAAKYGKMEVASLLLQKGAAPDAAGKSGLTPLHVAAHYDNQR---VALLLLDQGASPHSAAKNGYTPLHIAAKKNQMDIGTTLLEYGADTNAVTRQGISPIHLAAQEGSADLLSLLLAKHANVNVCNKSGLTPLHLAAQEDKISVAEVLLNHGADVNPQTKMGYTPLHVACHYGNAKMANFLIQNQARINGKTKNGYTPLHQAAQQGHTHMVNLLLQHAASASELT-VNGNTALSIACRLGYISVVDTLRPVTDENLAA---MSTSEKHKINVPETMNEFLDVSDDEAHGDDAMTGDTDKYLRPQDLKELGDDSLPQEGYMGFS------------IGARSA------SLRSFSSDRSNTLNRSSYARDSMMIEEILAPTKDTLQSVCKDISYLVDPLNKHLAVTRDYSSECMRRYSWTPDTVDHSHNTAS-----SPIHSG-------FLVSFMVDARGGSMRGSRHTGMRIIIPPRKCTAPTRITCRLAKRHKLAYPP--PMVEGEGLVSRLVEVGPAGAQFLGPVIVEIPHFGSMRGKERELIVLRSDNGDTWKEHQFDMGAEDLPELLA--GMDEELDSPAELEKKRICRIVTTDFPQYFAVVSRIKQDSSHVGPDGGMLSSSTVPMVQASFPQGALTKRIRVGLQAQPVPDDLVRAILGNRATFSPIVTVEPRRRKFHKPITMTIPVPPRSAEGHPSGQRGD---CAPCLRLLCSITGGTSPAQWEDITG--TTPLSFVTECVSFTTNVG--HRFWLADCHQIPETVSLASQLYRELICVPYLAKFVVFAKMNDAVEARLRCFCMTDDKVDKTLEQQENFEEVARSKDIEVLEGKPIHVDCYGNLSPLTKSGQQ-LVFNFYSFKENRLPFNVKIRDVGQEPCGRLSFLKEPKSTKGVPQTAVCNLNITLPTHKR
>TruSc121
DSNASYLRAARAGNLEKVLDYLKSG--VEINICNQNGLNALHLASKEGHVEVVAELLKLEATVDAATKKGNTALHIASLAGQSEVVKELVNNGANINAQSQNGFTPLYMAAQENHLEVVRFLLENGASQSIATEVGFTPLAVALQQGHDQVVSLLLENDTKGKVRLPALHIAARKDDTKAAALLLQNDHNADVES--------KSGFTPLHIAAHYGNINVATLLLNRGAAVDFMARNDITPLHVASKRGNSNMVKLLLDRGAKIDAKTKDGLTPLHCGARSGHEQVVEILLDR-GAPFLS---KTKNGLSPLHMATQGDHLNCVQLLLRHDVPVDDVTNDYLTALHVAAHCGHYKVAKLLLDKKANPNAKALPGFTPLHIACKKNRVKVMELLLKHGASIQAVTESGLTPIHVAAFMGHENIVHALTHHGASPNTTNVRGETALHMAARAGQADVVRYLLKNGAKVETKSK---DDQTALHISSRLGKVDIVQQLLQCGASANAATTSGYTPLHLAAREGHQDVAVMLLENGASLSIFSQKGFSPLHVAAKYGKMEVASLLLHKRAAPDAAGKSGLTPLHVAAHYDNQR---VALLLLDQGASPHSAAKNGYTPLHIAAKKNQMDIGTTLLEYGADINAVTRQGISPIHLAAQDGSVDLVSLLLAKNANVNVCNKSGLTPLHLAAQEDKINVAEVLLNHGADVNPQTKMGYTPIHVACHYGNAKMANFLIQNHARINGKTKNGYTPLHQAAQQGHTHIVNLLLQHSASANELT-VNGNTALSIACRLGYISVVDTLRVVTDESLAA---MSTSEKHKINVPETMNEYLDMSDDEVDGDDAMTGDTDKYLRPQDLKELGDDSLPQEGYMGFS------------IGARSA------SLRSFSSDRSNTLNRSSFARDSMMIEEILAPTKDTLQSVCKDISYLVDPLNKHLAVTRDYNSECMRRYSWTPDTVDHSHNTMS-----SPIHSG-------FLVSFMVDARGGSMRGSRHTGMRIIIPPRKCTAPTRITCRLAKRHKLAYPP--PMVEGEGLVSRLIEVGPAGAQFLGPVIVEIPHFGSMRGKERELIVLRSDNGDTWREHQFDIRVEDLTELLA--GMDEELDSPVELEKKRICRIVTTDFPQYFAVVSRIKQDSNHMGPDGGMLSSSTVPMVQASFPQGALTKKIRVGLQAQPVPDELVRAILGNRATFSPIVTVEPRRRKFHKPITMTIPVPPRSAEGHPSGQRGD---CAPCLRLLCSITGGTSPAQWEDITG--TTPLSFVTECVSFTTNVSARQRFWLADCHQIPETVSLASQLYRELICVPYLAKFVVFAKMNDVVEARLRCFCMTDDKVDKTLEQQENFEEVARSKDIEVLEGKPIHVDCYGNLSPLTKSGQQ-LVFNFYSFKENRLPFNVKIRDMGQEPCGRISFLREPKTTKGVPPTAVCNLNITLPTHKK
>Tni2
ESIVCPGHAARAGNLEKTLDYLKNG--VDINICNQNGLNALHLASKEGHVEVVAELIKLGANVDAATK--NEGLVRFCVLG---FVYRRMLHAAVHGSPGE-------------HLEVVQFLLDHGSSQSIATEVGFTPLAVALQQGHDQVVSLLLENDTKGKVPLPALHIAARKDDTKAAALLLQSDHNANVESKMMVNRTTESGFTPLHIAAHYGNINVATLLLNRGASVDFKARNDITPLHVASKRGNTNMVRLLLERGAKIDARTKDGLTPLHCGARSGHEQVVDMLLNR-GAPILS---KTKNGLSPLHMATQGDHLNCVQLLLHHDVPVDDVTNDYLTALHVAAHCGHYKVAKVIVDKKANPNAKALS---------------------------------GLTPIHVAAFMGHDNIVHQLISHGASPNTSNVRGETALHMAARAGQSNVVRYLIQNGARVDARAKVVHDDQTPLHISSRLGKQDIVQQLLANGASPDATTSSGYTPLHLAAREGHRD-----------------KGFTPLHVAAKYGNMEVANLLLQKNACPDAAGK------------------------------------NGYTPLHIAAKKNQMEITTTLLEYGAPTNTVTRQGITPLHLAAQEGNIDVVTLLLARDAPVNVGNKSGLTPLHLAAQEDKVNVAEILVNHGATLDPETKLGYTPLHVACHYGNVKMVNFLLKNQAKVNAKTKNGYTPLHQASQQGHTHVINLLLHHGASPNELT-NNGNSALSIARRLGYISVVDTLKAISEETLTT---QTVIEKHKMNVPETMNEVLDMSDDDVCGDDAMTGDTDKYLAPQDLRELGDDSLPQEGYMGFS------------VGARSQ------SLRSFSSDRSNTLNRSSFTRDSMMIEEILAPSKD-----------------TLLAVARNDN-DSLRRYSWTPEALDN-VNLVS-----SPVHSG-------FLVSFMVDARGGSMRGSRHNGMRIIIPPRKCTAPTRITCRLAKRHKLATPP--PMVEGEGLASRLVEVGPAGAQFLGPVIVEIPHFGSMRGQERELIILRSENGESWKEHLYDCKTDNLVQLLA--GMDEELDSPEELERKRICRIITKDFPQYFAVVSRIRQETNQMGPEGGTLRSRSVALVQASFPEGALTKKIKVGLQAQPVPEDTVKKILGNRATFSPIVTVEPRRRKFHKPITMTIPVPPLSGEGLTNGYKGD---STPCLRLLCSITGGCGQRRYEPTRKENSSSLTPTSVCQVGRPRLSGRCRFWLADCHQIPETVGLATQLYRELICVPYMAKFVVFAKMNDHVESRLRCFCMTDDKVDKTLEQQENFEEVARSKDIEVLEGRPIYVDCYGNLTPLTKTGQQ-LILNFYAFKENRLPFCVKVRDPSQEACGRLTFLKECKPTKGLPQTAVCNLNITLPSARK
>TruSc235
DVNACYLRSARAGNLEKTLDYLKNG--VDINICNQNGLNALHLASKEGHVEVVAELIKLGANVDAATKKGNTALHIASLAGQTDVVKKLVTHHANVNAQSQNGFTPLYMAAQENHLEVVQFLLDNSSSQSIATEVMFTFLEGGRKRTNETCACLNRS--STCFTIKATLHSCACLP----PASLRPSSRPGLSPERFFSPSLAQSGFTPLHIAAHYGNINVATLLLNRGASVDFKARNDITPLHVASKRGNSNMVRLLLERGAKIDARTKDGLTPLHCGARSGHEQVVDMLLNR-GAPILFSLSSLQNGLSPLHMATQGDHLNCVQLLLHHDVPVDDVTNDYLTALHVAAHCGHYKVAKVIVDKKANPNAKALVGFTPLHIACKKNRVKVMELLLKHGALMSPFNHSGLTPIHVAAFMGHDNIVHQLISHGASPNTSNVRGETALHMAARAGQSNVVRYLIQNGARVDARAK---DDQTPLHISSRLGKQDIVQQLLANGACPDATTSSGYTPLHLAAREGHRDVAATLLDNGANLSIITKKGFTPLHVAAKYGNMEVANLLLQKDASPDAAGKSGLTPLHVAAHYDNQK---VALLLLNQGASPHAAAKNGYTPLHIAAKKNQMEITTTLLEYGAPTDTVTRQGITPLHLAAQEGNVDVVTLLLARDAPVNVGNKSGLTPLHLAAQEDKVNVAEILVNHGATLDPETKLGYTPLHVACHYGNVKMVNFLLKNQAKVNARTKNGYTPLHQAAQQGHTHIINLLLHHGAPANELT-NNGNSALSIARRLGYISVVDTLKVVSEETLTT---QTVMEKHKMNVPETMNEVLDMSDD---CDDAMTGDTDKYLAPQDLRELGDDSLPQEGYVGFS------------VGARSQRETIANQSQACWATQPLAWEEEDFDLNDCFTREQERQEVT-----------------GFMGVAVLFI-AHM--YSWTPXALDN-VNLXS-----SPIXSG-------FLVSFMVDARGGSMRGSRHNGMRIIIPPRKCTAPTRITCRLAKRHKLATPP--PMVEGEGLASRLVEVGPAGAQFLGPVIVEIPHFGSMRGQERELIILRSENGESWKEHLYDCKTDDLVQLLA--GMDEELDSPGELERKRICRIITKDFPQYFAVVSRIRQETNQMGPEGGTLCSRSVPLVQASFPEGALTKKIKVGLQAQPVPDDTVKKILGNRATFSPIVTVEPRRRKFHKPITMTIPVPPLSGEGLTNGYKGD---STPCLRLLCSITGGTSPAQWEDITG--TTPLTFVNDCVSFTTNVS--CRFWLADCHQIPETVGLAAQLYRELICVPYMAKFVVFAKMNDPVESRLRCFCMTDDKVDKTLEQQENFEEVARSKDIEVLEGRPIYVDCYGNLSPLTKTGQQ-LVLNFYAFKENRLPFCVKVRDPSQEPCGRLTFLKECKPPKGLPQTAVCNLNITLPSVRK
>Tni12A
DAGNSFLRAARSGNLDKALEHIKNG--IDINTANQNGLNGLHLASKEGHVKMVLELLHNGIVLETTTKKGNTALHIAALAGQEQVVTELVNYGANVNAQSQKGFTPLYMAAQENHLEVVKFLLENGANQSIPTEDGFTPLAVALQQGHENVVALLINYGTKGKVRLPALHIAARNDDTRTAAVLLQNDPNPDVLS--------KTGFTPLHIAAHYENLNVAQLLLNRGANVNFTPKNGITPLHIASRRGNVIMVRLLLDRGAQIDAKTKDELTPLHCAARNGHVRIIEILLDH-GAPIQA---KTKNGLSPIHMAAQGDHMDCVKQLLQYNAEIDDITLDHLTPLHVAAHCGHHRMAKVLLDKGGKPNSRALNGFTPLHIACKKNHMRVMDLLLKHSASLEAVTESGLTPLHVASFMGHLNIVKILLQKGASPSASNVKVETPLHMASRAGHYEVAEFLLQNAAPVDAKAK---DDQTPLHCAARMGHKELVKLLLDHKANPNATTTAGQTPLHIAAREGHVQTVRILLDMEAQQAKMTKKGFTPLHVASKYGKVDVAELLLERGANPNAAGKNGLTPLHVAVHHNNLD---VVNLLVSKGGSPHSAARNGYTALHIASKQNQVEVANSLLQYGASANAESLQGVTPLHLASQEGRPDMVSLLISKQANVNLGNKAGLTPLHLVAQEGHVAIADILVKQGASVYAATRMGYTPLHVACHYGNIKMVKFLLQQQANVNSKTRLGYTPLHQAAQQGHTDIVTLLLKHGAQPNETTAVNGTSALAIAKRLGYISVIDVLKLVTEETVSM----TTTEKHRMSFPETVDEILDVSEDEG-GEELLGTEGARYMKMDDLKDHDDDFLSPKKSL-AY------------ERGLGTA--------NYSPAIPRIPRVSPETVVLKEQDID---------------------QHTPLPLPKEYDEDSLIPSSPATETSDN-VSPVA-----SPIHTG-------FLVSFMVDARGGSMRGSRHNGLRVIIPPRTCAAPTRITCRLVKPQKLTCPP--PLVEGEGLASRIISLGPAGMQFLGPVIVEIPHFASLSHGDRELVVLRSENGSVWKEHRNRYGDEVLETILN--GMDEDLESQEELGKKRIRRIISTDFPLYFAVVSRVQQESDLIGPEGGSLASTLVPMVQATFPETAVTKRVRLGLQAQPVPDELVAKLLGNQANFSPVVTVEPRRRKFHRPIGLRIPLPPSWRESPRDSGEGD---TT-SLRLLCSVIGGTAPAQWEDITG--TTKLLYAKDCASFTTNVSARRRFWLADCPRTAEAVTFANLLYRELSAVPYMAKFVVFAKMNEMREGRLRCYCMTDDKMDKTLEQHENFSEVARSRDIEVMEGMPLHLECSGNLVPVRKATQQPRCFSFQAFRDNRLPVTVKVRDSSKEPAALLSFLRKSTKYE-DSQHVLCNLNITMPPCIK
>TruSc50
DAGNSFLRAARSGNLDKALDHIKNG--IDINTANQNGLNGLHLASKEGHVKMVLELLHNGIILETTTKKGNTALHIAALAGQEQVVTELVNYGANVNAQSQKGFTPLYMAAQENHLEVVKFLLENGANQSIPTEDGFTPLAVALQQGHENVVALLINYGTKGKVRLPALHIAARNDDTRTAAVLLQNDPNPDVLSKVVVSH--QTGFTPLHIAAHYENLNVAQLLLNRGANVNFTPKNGITPLHIASRRGNVIMVRLLLDRGAQIDAKTKDELTPLHCAARNGHVRIIEILLDH-GAPIQA---KTKNGLSPIHMAAQGDHMDCVKQLLQYNAEIDDITLDHLTPLHVAAHCGHHRMAKVLLDKGGKPNSRALNGFTPLHIACKKNHMRVMDLLLKHSASLEAVTESGLTPLHVASFMGHLNIVKILLQKGASPSASNVKVETPLHMASRAGHYEVAEFLLQNAAPVDAKAK---DDQTPLHCAARMGHKELVKLLLDHKANPNATTTAGQTPLHIAAREGHVQTVRILLDMEAQQTKMTKKGFTPLHVASKYGKVDVAELLLERGANPNAAGKNGLTPLHVAVHHNNLD---VVNLLVSKGGSPHTAARNGYTALHIASKQNQVEVANSLLQYGASANAESLQGVTPLHLASQEGRSDMVSLLISKQANVNLGNKAGLTPLHLVAQEGHVAIADILVKQGASVYAATRMGYTPLHVACHYGNVKMVKFLLQQQANVNSKTRLGYTPLHQAAQQGHTDIVTLLLKHGAQPNETTAVNGTSALAIAKRLGYISVIDVLKLVTEETVSM----TTTEKHRMSFPETVDEILDVSEDEG-GEELLGTEGARYMKMDDLKDHDDDFLSPKKSL-AY------------ERGLGTA--------NYSPAIPRIPRVSPETVVLKEQEMDQ--------------------QHTPLPLPKEYDDDSLIPSSPATETSDN-VSPVA-----SPIHTG-------FLVSFMVDARGGSMRGSRHNGLRVIIPPRTCAAPTRITCRLVKPQKLTCPP--PLVEGEGLASRIISLGPAGMQFLGPVIVEIPHFASLSHGDRELVVLRSENGSVWKEHRNRYGDEVLETILN--GMDEDLESQEELGKKRIRRIISTDFPLYFAVVSRVQQESDLIGPEGGLLTSKLVPMVQATFPETAVTKRVRLGLQAQPVPDELVAKLLGSQANFSPVVTVEPRRRKFHRPIGLRIPLPPSWRESPRDSGEGD---TT-SLRLLCSVIGGTAPAQWEDITG--TTKLLYAKDCASFTTNVSARRRFWLADCPRTAEAVTFANLLYRELSAVPYMAKFVVFAKMNETREGRLRCYCMTDDKMDKTLEQHENFTEVARSRDIEVMEGMPLHLECSGNLMPVRKATQQPRCFSFQAFRDNRLPVTVKVRDSSKEPAALLSFLRKSTKYE-DSQHVLCNLNITMPACIK
>Dre2
DATTSFLRAARSGNLEKALDHIKNG--IDINIANQNGLNGLHLASKEGHVKMVLELLHNGIDLETTTKKGNTALHIAALAGQEKVVAELINYGANVNAQSQKGFSPLYMAAQENHLEVVKYLLEHGANQSLPTEDGFTPLAVALQQGHENVVALLINYGTKGKVRLPALHIAARNDDTRTAAVLLQNDPNPDVLS--------KTGFTPLHIAAHYENLSVAQLLLNRGANVNFTPKNGITPLHIASRRGNVIMVRLLLDRGAQIDAKTKDELTPLHCAARNGHVRVVEILLDQ-GAPLQA---KTKNGLSPIHMAAQGDHMDCVRQLLQYNAEIDDITLDHLTPLHVAAHCGHHRMVKVLLDKGAKANARALNGFTPLHIACKKNHMRSMDLLLKHSASLEAVTESGLTPLHVAAFMGHLNIVKSLLQRGASPNASNVKVETPLHMAARAGHCEVAQFLLQNNAQVDAKAK---DDQTPLHCAARMGHKELVKLLMEHKANPDSATTAGHTPLHIAAREGHAQTTRILLDENAQQTKMTKKGFTPLHVACKYGKVDVAELLLERGANPNAAGKNGLTPLHVAVHHNNLD---VVKLLVSKGGSPHSTARNGYTALHIAAKQNQLEVASSLLQYGANANSESLQGITPLHLASQEGQPDMVALLISKQANVNLGNKNGLTPLHLVAQEGHVGIADMLVKQGASVYAASRMGYTPLHVACHYGNIKMVKFLLQQQAHVNSKTRLGYTPLHQAAQQGHTDIVTLLLKHGALPNEIT-TNGTSPLGIAKRLGYISVIDVLKLVTEESVSM----ITTEKHRMSFPETVDEILDVSEDE---CQLLSPD--REKNLDEPKKTLRDFES----------------------GMGTT--------PYSPAIPRIPCVSPETVMLD--------------------------QHTPVPLPKEYDEDSLIPSSPATETSDN-VSPVA-----SPIHTG-------FLVSFMVDARGGSMRGSRHNGLRVIIPPRTCAAPTRITCRLVKPQKLTTPP--PLVEGEGLASRIISLGPSSMQFLGPVIVEIPHFASLSRGDRELVVLRSENGSVWKEHRNRYGDDVLETILN--GMDEDLESQEELEKKRIRRIISTDFPLYFAVVSRVRQESDLIGPEGGQLASKLVPQVQAIFPDTAVTKRVRLGLQVR---------------------------------------------------------------------------------------------------------------------------------------------------------------------------------------------------------------------------------------------------------------------------
>Hsa8B
DAATSFLRAARSGNLDKALDHLRNG--VDINTCNQNGLNGLHLASKEGHVKMVVELLHKEIILETTTKKGNTALHIAALAGQDEVVRELVNYGANVNAQSQKGFTPLYMAAQENHLEVVKFLLENGANQNVATEDGFTPLAVALQQGHENVVAHLINYGTKGKVRLPALHIAARNDDTRTAAVLLQNDPNPDVLS--------KTGFTPLHIAAHYENLNVAQLLLNRGASVNFTPQNGITPLHIASRRGNVIMVRLLLDRGAQIETKTKDELTPLHCAARNGHVRISEILLDH-GAPIQA---KTKNGLSPIHMAAQGDHLDCVRLLLQYDAEIDDITLDHLTPLHVAAHCGHHRVAKVLLDKGAKPNSRALNGFTPLHIACKKNHVRVMELLLKTGASIDAVTESGLTPLHVASFMGHLPIVKNLLQRGASPNVSNVKVETPLHMAARAGHTEVAKYLLQNKAKVNAKAK---DDQTPLHCAARIGHTNMVKLLLENNANPNLATTAGHTPLHIAAREGHVETVLALLEKEASQACMTKKGFTPLHVAAKYGKVRVAELLLERDAHPNAAGKNGLTPLHVAVHHNNLD---IVKLLLPRGGSPHSPAWNGYTPLHIAAKQNQVEVARSLLQYGGSANAESVQGVTPLHLAAQEGHAEMVALLLSKQANGNLGNKSGLTPLHLVAQEGHVPVADVLIKHGVMVDATTRMGYTPLHVASHYGNIKLVKFLLQHQADVNAKTKLGYSPLHQAAQQGHTDIVTLLLKNGASPNEVS-SDGTTPLAIAKRLGYISVTDVLKVVTDETSFV----LVSDKHRMSFPETVDEILDVSEDEG--EELISFKAERRDSRDVDEEKE---------LLDF------------VPKLDQV--------VESPAIPRIPCAMPETVVIR--------------------------SEEQEQASKEYDEDSLIPSSPATETSDN-ISPVA-----SPVHTG-------FLVSFMVDARGGSMRGSRHNGLRVVIPPRTCAAPTRITCRLVKPQKLSTPP--PLAEEEGLASRIIALGPTGAQFLSPVIVEIPHFASHGRGDRELVVLRSENGSVWKEHRSRYGESYLDQILN--GMDEELGSLEELEKKRVCRIITTDFPLYFVIMSRLCQDYDTIGPEGGSLKSKLVPLVQATFPENAVTKRVKLALQAQPVPDELVTKLLGNQATFSPIVTVEPRRRKFHRPIGLRIPLPPSWTDNPRDSGEGD---TT-SLRLLCSVIGGTDQAQWEDITG--TTKLVYANECANFTTNVSAR--FWLSDCPRTAEAVNFATLLYKELTAVPYMAKFVIFAKMNDPREGRLRCYCMTDDKVDKTLEQHENFVEVARSRDIEVLEGMSLFAELSGNLVPVKKAAQQ-RSFHFQSFRENRLAMPVKVRDSSREPGGSLSFLRKAMKYE-DTQHILCHLNITMPPCAK
>Mmu8A
DAATSFLRAARSGNLDKALDHLRNG--VDINTCNQNGLNGLHLASKEGHVKMVVELLHKEIILETTTKKGNTALHIAALAGQDEVVRELVNYGANVNAQSQKGFTPLYMAAQENHLEVVKFLLENGANQNVATEDGFTPLAVALQQGHENVVAHLINYGTKGKVRLPALHIAARNDDTRTAAVLLQNDPNPDVLS--------KTGFTPLHIAAHYENLNVAQLLLNRGASVNFTPQNGITPLHIASRRGNVIMVRLLLDRGAQIETRTKDELTPLHCAARNGHVRISEILLDH-GAPIQA---KTKNGLSPIHMAAQGDHLDCVRLLLQYNAEIDDITLDHLTPLHVAAHCGHHRVAKVLLDKGAKPNSRALNGFTPLHIACKKNHIRVMELLLKTGASIDAVTESGLTPLHVASFMGHLPIVKNLLQRGASPNVSNVKVETPLHMAARAGHTEVAKYLLQNKAKANAKAK---DDQTPLHCAARIGHTGMVKLLLENGASPNLATTAGHTPLHTAAREGHVDTALALLEKEASQACMTKKGFTPLHVAAKYGKVRLAELLLEHDAHPNAAGKNGLTPLHVAVHHNNLD---IVKLLLPRGGSPHSPAWNGYTPLHIAAKQNQIEVARSLLQYGGSANAESVQGVTPLHLAAQEGHTEMVALLLSKQANGNLGNKSGLTPLHLVSQEGHVPVADVLIKHGVTVDATTRMGYTPLHVASHYGNIKLVKFLLQHQADVNAKTKLGYSPLHQAAQQGHTDIVTLLLKNGASPNEVS-SNGTTPLAIAKRLGYISVTDVLKVVTDETSVV----LVSDKHRMSYPETVDEILDVSEDEGG-DELVGSKAERRDSRDVGEEKE---------LLDF------------VPKLDQV--------VESPAIPRIPCVTPETVVIR--------------------------SEDQEQASKEYDEDSLIPSSPATETSDN-ISPVA-----SPVHTG-------FLVSFMVDARGGSMRGSRHNGLRVVIPPRTCAAPTRITCRLVKPQKLNTPP--PLAEEEGLASRIIALGPTGAQFLSPVIVEIPHFASHGRGDRELVVLRSENGSVWKEHKSRYGESYLDQILN--GMDEELGSLEELEKKRVCRIITTDFPLYFVIMSRLCQDYDTIGPEGGSLRSKLVPLVQATFPENAVTKKVKLALQAQPVPDELVTKLLGNQATFSPIVTVEPRRRKFHRPIGLRIPLPPSWTDNPRDSGEGD---TT-SLRLLCSVIGGTDQAQWEDITG--TTKLIYANECANFTTNVSAR--FWLSDCPRTAEAVHFATLLYKELTAVPYMAKFVIFAKMNDAREGRLRCYCMTDDKVDKTLEQHENFVEVARSRDIEVLEGMPLFAELSGNLVPVKKAAQQ-RSFHFQSFRENRLAIPVKVRDSSREPGGFLSFLRKTMKYE-DTQHILCHLNITMPPCTK
>TniUnrE
DASTSFLRAARSGNLEKALDHIRNG--IDINTANQNGLNGLHLASKEGHVKMVLELLHAGIELEATTKKGNTALHIAALAGQEKVVAELINYGANVNAQSHKGFSPLYMAAQENHLEVVKFLLENGANQSLPTEDGFTPLAVALQQGHENVVALLINYGTKGKVRLPALHIAARNDDTRTAAVLLQNDPNADVLS--------KTGFTPLHIAAHYENMSVAQLLLNRGANVNFTPKNGITPLHIASRRGNVMMVRLLLDRGAQIDAKTKDELTPLHCAARNGHVRIIEILLEH-GAPIQA---KTKNGLSPIHMAAQGDHMDGVRQLLQFNADIDDITLDHLTPLHVAAHCGHHRMVKVLLDKGAKANARALNGFTPLHIACKKNHMRSLDLLLKHSASLEAVTESGLTPLHVAAFMGHLNIVKTLLQRGASPNASNVKVETPLHMASRAGHCEVAQFLLQNTAQVDAKAK---DDQTPLHCAARMGHKELVKLLLDHRANPDSATTAGHTPLHICAREGHMHIIRILLDAGAQQTRMTKVGFTSLHVASKYGQVGVAELLLDRGANANAAGKNGLTPLHVAVHHNNLD---VVKLLVSKGGSAHSTARNGYTPLHIAAKQNQMEVASCLLQSGATPNAESLQGITPLHLAAQEGRPDIAALLLSKQANVNVGNKNGLTPLHLVAQEGHVGIADMLVKQGASIYAATRMGYTPLHVACHYGNIKMVKFLLQQQAHVNSKTRMGYTPLHQAAQQGHTDIVTLLLKHGAQPNEITSVFLGEERDVSSGHRQASRLHLRHRRVEAGHRG----VRVGGHHLCFVGVAQLTLDSTINTRFGDELLGMDGGRYLKLDDFKDQDEDFLSPKKTLRDF------------EGGVGTTFNRFLSHRPYSPAIPRIPCVSPETVLLDQPGRDMTLISHVTDLFASG------LQHTPVPLPKEYDEDSLIPSSPATETSDN-VSPVA-----SPIHTG-------FLVSFMVDARGGSMRGSRHHGLRIIIPPRTCTAPTRITCRLVKPQKLTTPP--PLVEGEGLASRIISLGPSSMQFLGPVIVEIPHFASLGRGDRELVVLRSENGSVWKEHRNRYGDEVLETILN--GMDEDLESLEELEKKRIRRILSTDFPLYFAVVSRIQQESDLIGPEGGRLSSRLVPHVEAIFPEAAVTKRVRLGLQAQPIPDELLTRQLGNQATFSPVVTIEPRRRKFHRPIGLRIPLPPSWRESPRDAGEGD---TT-SLRLLCSVIGGTAPAQWEDITG--TTKLMYASNCANFTTNVSAR--FWLADCPRTAEAVAFANLLHRELMAVPYMAKFVVFAKMNEAREGRLRCYCMTDDKMDKTLELHENFAEVARSRDIELMEGMPLHLECSGNLVPVRKATQQPRSFSFQAFRDNRLPVAVKVRDANKEASGFLSFLRKCTKYE-DTQHVLCNLNIAMPPCIK
>TruSc2775
-----------------------------------------------------------------------------------------------------------------------------------------------------------------------------------------------------------------------------------------------------------------------------QDELTPLHCAARNGHVRIIEILLEH-GAPIQA---KTKNGLSPIHMAAQGDHMDCLRQLLQYNAEIDDITLDHLTPLHVAAHCGHHRMVKVLLDKGAKANARALNGFTPLHIACKKNHMRSMDLLLKHSASLEAVTESGLTPLHVAAFMGHLNIVKTLLQRGASPNASNVKVETPLHMASRAGHCEVAQFLLQNTAQVDAKAK---DDQTPLHCAARMGHKELVKLLLDHKGNPDSATTAGHTPLHICAREGHMHIIRILLDAGAQQIRMTKKGFTPLHVASKYGKVDVAELLLERGANPNAAGKNGLTPLHVAVHHNNLD---VVKLLVRKGGSAHSTARNGYTPLHIAAKQNQMEVASCLLQNGATPNAESLQGITPLHLAAQEGRPDIAALLISKQANVNVGNKNGLTPLHLVAQEGHVGIADMLVKQGASIYAATRMGYTPLHVACHYGNIKMVKFLLQQQAQVNSKTRMGFTALHQAAQQGHTDIVTLLLKHGAQPNEMT-------ANIAKRLGYISVIDVLKLVTEESMAA----VTTEKHWMSFPETVDEILDVSEDE--GDELLGMDGGRYLKLDDFKDQDDDFLSPKKTLRDF------------EGGVGTT--------PYSPAIPRIPCVSPETVMLD--------------------------QHTPVPLPKEYDEDSLIPSSPATETSDN-VSPVA-----SPIHTG-------FLVSFMVDARGGSMRGSRHHGLRIIIPPRTCTAPTRITCRLVKPQKLTTPP--PLVEGEGLASRIISLGPSSMQFLGPVIVEIPHFASLGRGDRELVVLRSENGSVWKEHRNRYGDEVLETILN--GMDEDLESHEELEKKRIRRLISTDFPLYFAVVSRIQQESDLIGPEGGRLSSRLVPHVEAIFPEAAVTKRVRLGLQAQPIPDELLTRQLGNQATFSPVVTIEPRRRKFHRPIGLRIPLPPSWRESPRNAGEGD---TT-SLRLLCSVIGGTAPAQWEDITG--TTKLMYASNCANFTTNVSAR--FWLADCPRTAEAVTFANLLYRELMAVPYMAKFVIFAKMNEAREGRLRCYCMTDDKMDKTLELHENFSEVARSRDIELMEGMPLHLECSGNLVPMRKATQQPRSFSFQAFRDNRLPVSVKVRDSNKDAAGFLSFLRKCTKYE-DVQHVLCNLNIIMPPCVK
>Hsa4B
NGLNALHLAAKEGHVGLVQELLGRG--SSVDSATKKGNTALHIASLAGQAEVVKVLVKEGANINAQSQNGFTPLYMAAQENHIDVVKYLLENGANQSTATEDGFTPLAVALQQ---------------------------------GHNQAVAILLENDTKGKVRLPALHIAARKDDTKSAALLLQNDHNADVQSKMMVNRTTESGFTPLHIAAHYGNVNVATLLLNRGAAVDFTARNGITPLHVASKRGNTNMVKLLLDRGGQIDAKTRDGLTPLHCAARSGHDQVVELLLER-GAPLLA---RTKNGLSPLHMAAQGDHVECVKHLLQHKAPVDDVTLDYLTALHVAAHCGHYRVTKLLLDKRANPNARALNGFTPLHIACKKNRIKVMELLVKYGASIQAITESGLTPIHVAAFMGHLNIVLLLLQNGASPDVTNIRGETALHMAARAGQVEVVRCLLRNGALVDARAR---EEQTPLHIASRLGKTEIVQLLLQHMAHPDAATTNGYTPLHISAREGQVDVASVLLEAGAAHSLATKKGFTPLHVAAKYGSLDVAKLLLQRRAAADSAGKNGLTPLHVAAHYDNQK---VALLLLEKGASPHATAKNGYTPLHIAAKKNQMQIASTLLNYGAETNIVTKQGVTPLHLASQEGHTDMVTLLLDKGANIHMSTKSGLTSLHLAAQEDKVNVADILTKHGADQDAHTKLGYTPLIVACHYGNVKMVNFLLKQGANVNAKTKNGYTPLHQAAQQGHTHIINVLLQHGAKPNATT-ANGNTALAIAKRLGYISVVDTLKVVTEEVTTTT--TTITEKHKLNVPETMTEVLDVSDEEGD--DTMTGDGGEYLRPEDLKELGDDSLPSSQFLDG----------MNYLR-YSLEGGRSDSLRSFSSDRSHTLSHASYLRDSAVMDDSVVIP-----------------SHQVSTLAKEAERNSYR-LSWGTENLDN-VALSS-----SPIHSG-------FLVSFMVDARGGAMRGCRHNGLRIIIPPRKCTAPTRVTCRLVKRHRLATMP--PMVEGEGLASRLIEVGPSGAQFLGPVIVEIPHFAALRGKERELVVLRSENGDSWKEHFCDYTEDELNEILN--GMD-ELDSPEDLEKKRICRIITRDFPQYFAVVSRIKQDSNLIGPEGGVLSSTVVPQVQAVFPEGALTKRIRVGLQAQPMHSELVKKILGNKATFSPIVTLEPRRRKFHKPITMTIPVPKA-SSDVMLNGFGG---DAPTLRLLCSITGGTTPAQWEDITG--TTPLTFVNECVSFTTNVS--ARFWLIDCRQIQESVTFASQVYREIICVPYMAKFVVFAKSHDPIEARLRCFCMTDDKVDKTLEQQENFAEVARSRDVEVLEGKPIYVDCFGNLVPLTKSGQH-HIFSFFAFKENRLPLFVKVRDTTQEPCGRLSFMKEPKSTRGLVHQAICNLNITLPIYTK
>Mmu3B
--------------------------------------------------------------------------------------------------------------------------------------------------------------------------------------------------------------------------------------------------------------------------------------------------------------------------------------------------------------------------------------------------------------------------------------------------------------------------------------------------------------------------------------------------------------------------------------------------------------------------------------------------------------------------------------------------------------------------------------------------------------------------------------------------------------------------------------------------------MTEVLDVSDEEGD--DTVTGDGGEYLRPEDLKELGDDSLPSSQFLDG----------MNYLR-YSLEGGRSDSLRSFSSDRSHTLSHASYLRDSAMIDDTVVIP-----------------SHQVSALAKEAERNSYR-LSWGTENLDN-VALSS-----SPIHSG-------FLVSFMVDARGGAMRGCRHNGLRIIIPPRKCTAPTRVTCRLVKRHRLATMP--PMVEGEGLASRLIEVGPSGAQFLGPVIVEIPHFAALRGKERELVVLRSENGDSWKEHFCDYTEDELNEILN--GMD-ELDSPEDLEKKRICRIITRDFPQYFAVVSRIKQDSNLIGPEGGVLSSTVVSQVQAVFPEGALTKRIRVGLQAQPMHSELVKKILGNKATFSPIVTLEPRRRKFHKPITMTIPVPKA-SSDVMLNGFGG---DAPTLRLLCSITGGTTPAQWEDITG--TTPLTFVNECVSFTTNVS--ARFWLIDCRQIQESVAFASQVYREIICVPYMAKFVVFAKSHDPIEARLRCFCMTDDKVDKTLEQQENFSEVARSRDVEVLEGKPIYVDCFGNLVPLTKSGQH-HIFSFFAFKENRLPLFVKVRDTTQEPCGRLSFMKEPKSTRGLVHQAICNLNITLPIYAK
>Tni18A
------------------------------------------------------------------------------------------------------------------------------------------------------------------------------------------------------------------------------------------------------------------------------------------------------------------------------------------------------------------------------------------------------------------------------------------------------------------------------------------------------------------------------------------------------------------------------------------------------------------------------------------------------------------------------------------------------------------------------------------------------------------------------------------------------------------------------------MDSH--QTVTEKHKLNVPETMTEVLDVSDEEGE--DTMTGDGGEYLRAEDLRDLGDDSLPG-HYLD-----------FSYMNNMNIDRQTNASLWHVRTQSQTDFLCCRSQHTPIHQSFTQREGFFIEDML---------TSHQVSVLSKEHEKDSFR-LSWGAEHLDN-VVLSS-----SLLHSG-------FLVSFMVDARGGAMRGCRHNGLRIIVPPRKCSAPTRVTCRLVKRHRLASMP--PMVEGEGLAGRIIEVGPTGAQFLGPVIVEIPHFAALRGTERELVILRSETGESWREHHCDFTEEELNQILN--GMDEELDSPEELEKKRICRIITRDFPQYFAVVSRIKQDSHLIGPEGGVLSSTLVPQVQAVFPEGALTKKIRVGLQAQPIDGDVVKKILGNKAAFSAIVTLEPRRRKFHKPITMTIPIPKSPNTEGPTSEFSG---ETPTLRLLCSITGGTTPAQWEDITG--STPLTFVNHCVSFTTNVS--ARFWLIDCRQVQESVSFASQLYREIICVPYMAKFVIFAKTLDPIEARLRCFCMTDDKMDKTLEQQENFTEVARSRDVEVLEGKPIFVDCFGNLVPLTKSGQH-HVFSFFAFKENRLALFIKVWDTAQEPCGRLSFTKEARTYRSLTHNAICNLNITLPAYSK
>TruSc230
DSNTSFLRAARAGNIDKVLDFLKNG--IDISTCNQNGLNALHLAAKEGHKDLVEELLDRGAPVDSSTKKGNSALHIASLAGQQDVVRLLVKRGANINSQSQNGFTPLYMAAQENHLEVVRYLLENDGNQSIATEDGFTPLAIALQQGHNSVVSLLLEHDTKGKVRLPALHIAARKDDTKSVALLLQNDHNADVQSKMMVNRTTESGFTPLHIAAHYGNVNVSTLLLNRGAAVDFTARNGITPLHVASKRGNTNMVALLLDRSAQIDAKTRDGLTPLHCAARSGHDQAVEILLDR-GAPILA---RTKNGLSPLHMSAQGDHIECVKLLLQHKAPVDDVTLDYLTALHVAAHCGHYRVTKLLLDKKANPNIRALNGFTPLHIACKKNRVKVMELLVKYGASIQAITESGLTPIHVAAFMGHLSIVLLLLQNGASPDIRNIRGETALHMAARAGQMEVVRCLLRNGALVDAMAR---EDQTPLHIASRLGKTDIVQLLLQHMAHPDAATTNGYTPLHISAREGQLETAAVLLEAGASHSLPTKKGFTPLHVAAKYGNLDVAKLLLQRKALPNDAGKNGLTPLHVAAHYDNQE---VALLLLDNGASPHSTAKNGYTPLHIAAKKNQTKIASSLLEYGAETNILTKQGVSPLHLAAQEGHAEMASLLLDKGAHVNAATKSGLTPLHLTAQEDKVSAAEVLAKYDANLDQQTKLGYTPLIVACHYGNAKMVNFLLQQGASINAKTKNGYTPLHQAAQQGNTHVINVLLQHGAKPNATT-MSGNTALSIARRLGYISVVDTLKVVTEEVITTT--TTITEKHKLNVPETMTEVLDVSDEEG--EDTMTGDGGEYLRAEDLRELGDDSLPG-HYLDFSYMNNMNMDRYKNKPTLSSRLQSSSSSYQYTVQYLSSCLQRKFPFLLRFLQVSVLS--------------------------KEHEKDSFR-LSWGAEHLDN-VVLSS-----SLLHS-------GFLVSFMVDARGGAMRGCRHNGLRIIVPPRKCSAPTRVTCRLVKRHRLASMP--PMVEGEGLAGRIIEVGPTGAQFLGPVIVEIPHFAALRGTERELVILRSETGESWREHHCDFTEEELNQILN--GMDEKLDSPEELEKKRICRIITRDFPQYFAVVSRIKQDSHLIGPEGGVLSSTLVPQVQAVFPEGALTKKIRVGLQAQPIDGDVVKKILGNKAAFSAIVTLEPRRRKFHKPITMTIPIPKSSNTEGPTSEFSG---ETPTLRLLCSITGGTTPAQWEDITG--STPLTFVNQCVSFTTNVS--ARFWLIDCRQVQESVGFASQLYREVICVPYMAKFVIFAKTLDPIEARLRCFCMTDDKMDKTLEQQENFTEVARSRDVEVLEGKPIFVDCFGNLVPLTKSGQH-HVFSFFAFKENRLALFIKIRDTTQEPCGRLSFTKEARTYRSLTHNAICNLNITLPAYSK
>TniUnrD
----------------------------------QSGFTPLHIAAHYGNVNVATLLLNRGAAVDFTARNGITPLHVASKRGNTNMVGLLLDRSSQIDAKTRDGLTPLHCAARS---------------------------------GHDASVELLLERGAPLLARTKVHTHTHTHTHTHTPVLSCPFPTERAVG------------------AAHGGAGRPCGLRAAPAAAPGAGGRRDAGLPDGAARGRPLRTLPGHQAAAGQAGQPQRQGAERLHAAAHR-----LQEEPGQ-GDGAAG---QIWRLHPGRHGGAARWPRPHAAATDALTLPLSLPPQSGLTPIHVAAFMGHLNIVLLLLQSGASPDVSNIVSAATAPPQPLTGLSDGVFDLQRGETALHMAARAGQVEVVTLSAEERGHGGRQGPGGADPASHRLPPGQDGDCAAAAAAHGASGRCNHQR-----------------LHPPAHLRPGGSAGDGLRPAGGRSLTLAGHQERLHATARGLQVRQPGGGPAAAAAR-------RSTRLRREGRPRLRPACSRRCHVHPSPFSPQNGLTPLHVAAHYDNQR---VALLLLDKGASPHAAAKNGYTPLHIAAKKHQVEVAVALLQHGAATDVLTVQGVAPLHLVAQEGHADLAALLLGDGARVDLQTKSGLTPLHLAAQEDRVGVAEVLARSGADLDQQTRLGYTPLIVACHYGNAKMVNFLLQKGAVVNAKTKSGYTPLHQAAQQGNTHVINLLLQHGAKPNAMT-LNGNTALGIARRLGYISVVDTLRVVTEETVVTT--TTVTEKHKLNVPETMSEVLDVSDEEGEGDDTVTGDGGEYLRAEDLRELGDDSLPG-QYLDG----------MNYLR-FSLDRAEEEDE-DVDEDVDEDVSCSS------HASVSS----------------------QALALARDKDRDADL-LSWTKEDLDN-VALSS-----SALHSG-------FLVSFMVDARGGAMRGCRHNGLRIIIPPKTCSAPTRVTCRLVKRHRLATMP--PLVEGEGVASRLVEVGPSGAQFLGPVIVEVPHFAALRGRQRELVVLRTQSGDSWKEHQCEHTQQELNLVLN--GLD-ELDTPEELDRKRVCRIITRDFPEYFAVVSRVKQDSHLIGPEGGVLSSTVVPQVQAVFPEGALTKRIRVGLQAQPVGVDVVRKLLGNKATFSPIVTLEPRRRKFHKPITMTLPVPPS-SQDALFPGFGG---DTPTLRLLCSITGGTTPAQWEDITG--TTPLTFADDCVSFTTNVS--ARFWLVDCRQTQESVGFSSQVYREVICVPYMARFLVFAKTQDPVEARLRCFCVTDDKADKTLEQQENFSEVARSRDVEVLEGKPIYADCLGNLVPLTKSGQH-HLFSFFAFKENRLALFIKVSDNSQEPCGRLSFMKEPRNYRCLSQSAICNLNITLPPYRK
