# Supplementary material for: Early vertebrate chromosome duplications and the evolution of the neuropeptide Y receptor gene regions
Source: BMC Evol Biol. 2008 Jun 25;8:184. doi: 10.1186/1471-2148-8-184 (PMC2453138; doi:10.1186/1471-2148-8-184)
Supplement: Additional file 4 — Compressed archive of alignment files for all analyzed families in fasta format. [file 1471-2148-8-184-S4.zip › AP3.fas]

>Tni17
MIHSLFLINHSGDIFLEKHWKRVVNRSVCDYFFEAKEKAVDPENVPPVLQTPHHYLISIYRGKLFFLSVVQNEVPPLFVIEFLHRVADTMQDYFGDCSETVIMDNVVTVYELLEEMLDNGFPLATESNVLKEMIRPPTMLRSVVNTLTG-DNVGETLPTGQLSSIPWRRAGVKYTNNEAYFDVVEEIDAILDKSGTTVCAEIQGVIEACVRLSGMPDLTLSFMVPRILDDVSFHPCVRFKRWESERVLSFVPPDGNFTLMNYHVSSQNLVAIPVYVKQNINFFETGPCGRLDITIGPKQTMGKSVEDLKVTVHMPKSVLSANLAATQGNYTYDLASKVLVWEIGKLNPQ---KLPNLRGTLTTQSGVPKPEDNPSIQIDLKIQQLAISGLKVNRLDMYGEKYKPFKGVKYLTKAGKFQVRT
>TruSc24
MIHSLFLINHSGDIFLEKHWKSVVSRSVCDYFFEAKEKAVDPENVAPVLQTPHHYLISIYRGKLFFLSVVQNEVPPLFVIEFLHRVADTIQDYFGDCSEAAINDNVVTVYELLEEMLDNGFPLATESNVLKEMIRPPTILRSVVNTLTGGSNVGETLPTGQLSNIPWRRSGVKYTNNEAYFDVVEEIDAILDKSGTTVCAEIQGVIEACVRLSGMPDLTLSFMNPRILDDVSFHPCVRFKRWESERVLSFIPPDGNFILMNYHVSSQNLVAIPVYVKQNINFFETGPCGRLDITIGPKQTMGKTVEDLKVTICMPKSVLSANLTATQGNYTYDLATKVLVWDIGKLNPQ---KLPNLRGTLTTQSGVPKPEDNPSIQIGLKIQQLAISGLKVNRLDMYGEKYKPFKGVKYLTKAGKFQVRT
>Dre13
MIHSLFLINNVGDLFLEKHWKSVISRSVCDYFFEAREKAGEPDNVPPVIRTPHHYLINIYRDKIFFVSVIQTEVPPLFVIEFLHRVAETFQDYFGECSETTIKENMVIVYELLEEMLDNGFPLATESNILKELIRPPNILRTMVNTITGSSNVGETLPTGQLSTIPWRRAGVKYTNNEAYFDVVEEIDAILDKSGTTVFAEIQGVIDACVKLSGMPDLTLSFMNPRLLDDVSFHPCVRYKRWESERVISFIPPDGNFQLMSYHISAQNLVAIPVYVKQNISFFESGSSGRLDITVSPKQTMGKVVECVVVTIHMPKVVLSASLNATQGTYKYDPLTKILVWDIGKLNPQNTQKQPNLKGSLSLQSGAPKPEENPSLNIDLKIQQLAISGLKVNRLDMYGEKYKPFKGVKYVTKAGKFQVRT
>Hsa10
MIHSLFLINCSGDIFLEKHWKSVVSQSVCDYFFEAQEKAADVENVPPVISTPHHYLISIYRDKLFFVSVIQTEVPPLFVIEFLHRVADTFQDYFGECSEAAIKDNVVIVYELLEEMLDNGFPLATESNILKELIKPPTILRSVVNSITGSSNVGDTLPTGQLSNIPWRRAGVKYTNNEAYFDVVEEIDAIIDKSGSTVFAEIQGVIDACIKLSGMPDLSLSFMNPRLLDDVSFHPCIRFKRWESERVLSFIPPDGNFRLISYRVSSQNLVAIPVYVKHSISFKENSSCGRFDITIGPKQNMGKTIEGITVTVHMPKVVLNMNLTPTQGSYTFDPVTKVLTWDVGKITPQ---KLPSLKGLVNLQSGAPKPEENPSLNIQFKIQQLAISGLKVNRLDMYGEKYKPFKGVKYVTKAGKFQVRT
>Mmu14
MIHSLFLINCSGDIFLEKHWKSVVSQSVCDYFFEAQEKAADVENVPPVISTPHHYLISIYRDKLFFVSVIQTEVPPLFVIEFLHRVADTFQDYFGECSEAAIKDNVVIVYELLEEMLDNGFPLATESNILKELIKPPTILRSVVNSITGSSNVGDTLPTGQLSNIPWRRAGVKYTNNEAYFDVVEEIDAIIDKSGSTVFAEIQGVIDACIKLSGMPDLSLSFMNPRLLDDVSFHPCIRFKRWESERVLSFIPPDGNFRLISYRVSSQNLVAIPVYVKHSISFKENSSCGRFDITIGPKQNMGKTIEGITVTVHMPKVVLNMNLTPTQGSYTFDPVTKVLAWDVGKITPQ---KLPSLKGLVNLQSGAPKPEENPNLNIQFKIQQLAISGLKVNRLDMYGEKYKPFKGVKYVTKAGKFQVRT
>Hsa8
MIHSLFLINSSGDIFLEKHWKSVVSRSVCDYFFEAQERATEAENVPPVIPTPHHYLLSVYRHKIFFVAVIQTEVPPLFVIEFLHRVVDTFQDYFGVCSEPVIKDNVVVVYEVLEEMLDNGFPLATESNILKELIKPPTILRTVVNTITGSTNVGDQLPTGQLSVVPWRRTGVKYTNNEAYFDVIEEIDAIIDKSGSTITAEIQGVIDACVKLTGMPDLTLSFMNPRLLDDVSFHPCVRFKRWESERILSFIPPDGNFRLLSYHVSAQNLVAIPVYVKHNISFRDSSSLGRFEITVGPKQTMGKTIEGVTVTSQMPKGVLNMSLTPSQGTHTFDPVTKMLSWDVGKINPQ---KLPSLKGTMSLQAGASKPDENPTINLQFKIQQLAISGLKVNRLDMYGEKYKPFKGIKYMTKAGKFQVRT
>Mmu8
MIHSLFLINSSGDIFLEKHWKSVVSRSVCDYFFEAQERATEAENVPPVIPTPHHYLLSVYRHKIFFVAVIQTEVPPLFVIEFLHRVVDTFQDYFGVCSEPVIKDNVVVVYEVLEEMLDNGFPLATESNILKELIKPPTILRTVVNTITGSTNVGDQLPTGQLSVVPWRRTGVKYTNNEAYFDVVEEIDAIIDKSGSTVTAEIQGVIDACVKLTGMPDLTLSFMNPRLLDDVSFHPCVRFKRWESERILSFIPPDGNFRLLAYHVSAQNLVAIPVYVKHSISFRDSSSLGRFEITVGPKQTMGKTIEGVIVTSQMPKGVLNMSLTPSQGTHTFDPVTKMLSWDVGKINPQ---KLPSLKGTMGLQVGASKPDENPTINLQFKIQQLAISGLKVNRLDMYGEKYKPFKGIKYMTKAGKFQVRT
>Dre5
MIHSLFLVNASGDIFLEKHWKSVVSRSVCDYFFEALERATEPENVPPVIPTPHHYLINVLRHRIYFVAVIQSEVPPLFVIEFLHRVVDTFQDYFGVCTEAAIKDNVVVVYELLEEMLDNGFPLATESNILKELIKPPTILRTVVNTITGSTNVGEQLPTGQLSVVPWRRTGVKYTNNEAYFDVVEEIDAIIDKSGSTITAEIQGVIDACVKLTGMPDLTLSFMNPRLLDDVSFHPCVRFKRWEAERILSFIPPDGNFRLLSYHVSSQNLVAIPVYVKHNISFREGSSQGRFELTLGPKQTMGKVVEAVLVSSQLPRGVLNANLNPSQGTYTFDPVTKLLSWDVGKINPQ---KLPSLKGSMSLQAGASKPDENPTINIQFKIQQLAISGLKVNRLDMYGEKYKPFKGIKYMTKAGKFQVRT
>TruSc7
MIHSLFLVNASGDIFLEKHWKSVVSRSVCDYFFEALERATEPENVPPVIPTPHHYLISVLRHRIYFVAVIQSEVPPLFVIEFLHRVVDTFQDYFGVCTEAAIKDNVVVVYELLEEMLDNGFPLATESNILKELIKPPTILRTMVNTITGSTNVGEQLPTGQLSVVPWRRTGVKYTNNEAYFDVVEEIDAIIDKSGSTITAEIQGVIDACVKLTGMPDLTLSFMVPRLLDDVSFHPCVRFKRWEAERILSFIPPDGNFRLLSYHVSSQNLVAIPVYVKHNIIFREGSSQGRFDLTLGPKQTMGKAVESVLVSSQLPRGVLNVSLNPSQGTYTFDPVTKMLSWDVGKINPQ---KLPSLKGTMSLQAGASKPDENPTINIQFKIQQMAISGLKVNRLDMYGEKYKPFKGIKYMTKAGKFQVRT
>CsaRef12
MIHSLFMVNSHRDIFMEKHWKTAVKRSICDYFFNALEKASSPEDIPPVISTPHHYLITVYRDRLYFVSVIGKEVQPLFVIEFLHRIMDTFVEYFNECSERVIKENYVVVYELLEEMLDNGFPLATESNVLKELIKPPNILRTVVNTVTGQSNVADHLPTGQLSNIPWRRSGVKYASNEAYFDVTEEVDAIIDRSGSTVFAEIHGSIDACVKLTGMPDLTLSFVNPRMLDDVSFHPCVRFKRWENEKVLSFVPPDGNFTLCSYHIGSQGMVSIPIYVKHNVHYAGSG--GKFEVTVGSRHTMGKIIEDLRISAVMPKQVTNVNLLPSQGEYSFKPVEKEVVWDVGRMAPG---KPPSIKGILSLQAGVPAPEEKPTVTVHFKIQQLAISGLRVNRLDMYSEKYKPFKGVKYITKAGKFQVRT
>DmeX
MIHSLFIVNSGGEVFLEKHWRSVVSRSVCEYFLDAQRAA--PYDVPPVIATPHYYLITVQRDTVSLVAACKQEVPPLFVIEFLHRVVDTFQDYFGDCSESVIKDNYVVVYELLDEMLDNGFPLATESNILKELIKPPNILRTIANTVTGKSNVSTTLPSGQLSAVRWRRSGVRYTNNEAYFDVIEEVDAIIDKSGSTVFAEIQGHIDCCIKLSGMPDLTLSFMNPRLFDDVSFHPCVRYKRWEAERLLSFIPPDGNFRLMSYHISSQSVVAIPIYIRHNFSI-KTGEQGRLDLTIGPRNTLGRTVDKVKLELTMPRCVLNCLLTPNQGKYTFDSVTKTLSWDVGRIDVS---KLPNIRGSVSITPGTTNIDANPSVNVQFQISQLAVSGLKVNRLDMYGEKYKPFKGVKYLTKAGKFQVRM
