# Supplementary material for: Early vertebrate chromosome duplications and the evolution of the neuropeptide Y receptor gene regions
Source: BMC Evol Biol. 2008 Jun 25;8:184. doi: 10.1186/1471-2148-8-184 (PMC2453138; doi:10.1186/1471-2148-8-184)
Supplement: Additional file 4 — Compressed archive of alignment files for all analyzed families in fasta format. [file 1471-2148-8-184-S4.zip › DUSP.fas]

>Hsa8
MCPGNWLWASMTFMARFSRSSSRSPVRTRGTLEEMPTVQH---------PFLNVFELERLLYTGK--TACNHADEVWPGLYLGDQDMANNRRELRRLGITHVLNASHS---------RWRG-TPEAYEG-LGIRYLGVEAHDSPAFDMSIHFQTAADFIHRALSQPGG----------------------------KILVHCAVGVSRSATLVLAYLMLYHHLTLVEAIKKVKDHRGIIPNRGFLRQLLALDRRL
>Mmu8
MCPGNWLWASMTFMARFSRGSSRSPVRTRGSLEEMPSVHH---------PFLNVFELERLLYTGK--TACNHADEVWPGLYLGDQDMANNRRELRRLGITHVLNASHN---------RWRG-TPEAYEG-LGIRYLGVEAHDSPAFDMSIHFQTAADFIHRALSQPGG----------------------------KILVHCAVGVSRSATLVLAYLMLYHHFTLVEAIKKVKDHRGITPNRGFLRQLLALDRRL
>TniUnrA
----------MAFMSRFSRSRSSSRSPNRKDAERVS-------------PTLSVSELERLLCTGK--TACNHADEVWPRLYIGDQDIASDRRELTKLGITHILNCAQS---------KWRS-GAEYYAG-MKITYHGIEAHDSPTFDMSVNFYPAAEFIHKALTG-GG----------------------------KVLVHCTVGVSRSATLVLAYLMIRQNLTLVEAIKTVKDHRGVIPNRGFLRQLNGLDGIL
>TniUnrD
----------MAFMSRFSRSRSSSRSPNRKDAERVS-------------PTLSVSELERLLCTGK--TACNHADEVWPRLYIGDQDIASDRRELTKLGITHILNCAQS---------KWRS-GAEYYAG-MKITYHGIEAHDSPTFDMSVNFYPAAEFIHKALTG-GG----------------------------KVLVHCTVGVSRSATLVLAYLMIRQNLTLVEAIKTVKDHRGVIPNRGFLRQLNGLDGIL
>TruSc27
----------MAFMSRFSRSRSSSRSPNRKDNERAS-------------PTLTVSELERLLCTGK--TACNHADEVWPRLYIGDQDIASDRRELTKLGITHILNCAQS---------KWRG-GAEHYAG-MNITYHGIEAHDSPTFDMSVNFYPAAEFIHKALTS-GG----------------------------KVLVHCTVGVSRSATLVLAYLMIRQNLTLVEAIKTVKDHRGVIPNRGFLRQLNGLDGIL
>TruSca442
----------MSYVSKLPPSWNDGPARRRVEMDLSS-------------PALAVSALERLLLTGK--GISSHADEVWPRLYVGDQQSAEQGAGLSLQGFTHVLNAAEG---------EGGG-RPRVYEG-LRIIYMGIQARDSCHFDLSVSFQAAADFIHRALSR-GG----------------------------KVLVHCHVGVSRSATLVLAYLMLKQHLTLVEAICAVKENRGIHPNRGFLRQLIGLEKQL
>Tni17B
MTDRKPILNCAPVESCDPQDTEMGNVSDTNPAEEQKCDRHPAEEVSRMRKIPTIPELEEVLQSAP--RSCRHCDEVWPRLYLGDMFMSHNKLGLWQLGVTHVLNAAHG---------KLCCKGNDDFYG-TTVKYYGVPANDLPAFDLSPFFYPAAEFIHQALTSDGK-----------------------------VFVHCAVGVSRSAALVLAYLMIHHRHSLLSSVRCVQQKRWIFPNRGFLKQLIRLDQKL
>TruSc24D
MTDRKPILDCAIVESRDPPDGEMGNVSDKNPAEDKKCGLGGTEESSRMRKILPIQALEEVLHSAP--RSCRHCDEVWPHLYLGDMFMSHNKLGLWQLGVTHVLNAAHG---------KLCCKGNEDFYG-TTVKYYGVPANDLPTFDLSPFFHPAAEFIHRALSSGGK-----------------------------VFVHCAVGVSRSAALVLAYLMIHHHHTLLSSVRCVQQKRWIFPNRGFLKQLITLDQNL
>Tni2rndA
----------------MSSEVVKKTLRDR----RSP----------------SVKELVNVLYGGK--RFGNHVDEVWPNLFLGDMSVANDRYRLWKLGISHVVNAAHG---------KPCCQGCHGFYG-PSVDYYGVPAEDSPSFDLSRYFFPSADYIKKALDTAG------------------------------------VGVSRSASVILAYLMIHQHHSLLEAILKVKEHRWIFPNSGFLKQLRTLDAKL
>Mmu14B
MAD-------ASIP--KP-----GEEKEATP-----C--------------PSILQLEELLRAGR--ASCSRVDEVWPNLFIGDAATANNRFELWKLGITHVLNAAHG---------GLYCQGGPDFYG-SSVCYLGIPAHDLPDFNISPYFSSAADFIHRALTVPGA----------------------------KVLVHCVVGVSRSATLVLAYLMLHQQLSLQQAIITVRERRWIFPNRGFLRQLCQLDQQL
>Tni17A
-----------------------------MSRSNWQQDQ-AAIKELQLILDSCKLGLT-------------PVDEVWPNLYIGNVAVAQNRKTLHKLGITHVLNAAHS---------KQGSIGDQSFYE-NACVYLGIPAEDSESFDLSQYFRVAVDFIHRVLKNKDG----------------------------KVLVHCIMGVSRSATLVLAYLMMRQRLSLRDSLRHLTQKRAIYPNQHFLSLLIKLDEQL
>TruS24C
-----------------------------------QQDR-VAIKELQLILDSCKLGLT-------------PVDEVWPNLYIGNVAVAQNRKTLHKLGITHVLNAAHS---------KQGSIGDQGFYG-NACIYLGIPAEDSESFDLSQYFKAAVDFIHKALKSKDG----------------------------KVLVHCIMGVSRSATLVLAYLMMRHRLSLRDSLRHVTQNRAIYPNQHFLSLLLKLDEQL
>Tni2rndB
----------------------MSALKKRKRKE-----------------YLTVKDLQKLLDSCT--LHLHEVDEVWPKIYIGNAAVAHNKAALRKLGITHVLNAAHA---------KRGSVGNQNFYG-SSFVYCGIPADDSTHFDLDVYFQPAADFIHKALQSPDG----------------------------RVLVHCIMGMSRSSTLVLAYLMIYRHLTLKRALQELIQKRAIYPNRNFLALLLDLDLQL
>TruSc29B
----------------------MSAQKDRKRKE-----------------YLTVKDLQKLLDSCK--LHLHEVDEVWPKIYIGNAAVAHNKAALKKLGITHVLNAAHA---------KRGSVGSQNFYG-SSVVYCGIPADDSTHFDLDVYFQPAADFIHKALKSPDG----------------------------RVLVHCIMGMSRSSTLVLAYLMIYRHLTLKRALKELIQKRAIYPNRNFLALLLDLDLQL
>Hsa10B
-----------------MDSLQKQDLRRPKIHGAVQASP---------YQPPTLASLQRLLWVRQA-ATLNHIDEVWPSLFLGDAYAARDKSKLIQLGITHVVNAAAG--------KFQVDTGAKFYRG-MSLEYYGIEADDNPFFDLSVYFLPVARYIRAALSVPQG----------------------------RVLVHCAMGVSRSATLVLAFLMICENMTLVEAIQTVQAHRNICPNSGFLRQLQVLDNRL
>TruSc24B
-------------------------------------P----------YEPPSVSELQDFLLADR--RPTGHVNEVWPNVYIGNEVAARDKGSLHSLGITHVVNAAHGPSTPPPKCCFHVNTGPRFYRD-MNVDYYGVEADDATEFILSPFFYPTARYLRAALAAG-G----------------------------KVLVHCLMGVSRSATLVLAFLMIVEGLTLREAAAAVRPHRDICPNPGFLQQLRILDMSL
>Tni2rndC
---------------------MEDAAMRPE-----EEPE---------YQTPPTCDLLGLLLKNR--RPTGAVNEVWPNLYVGDALTAQNKAGLANLGITHVLNAAHG---------PCRIDTGPQFYDDTSIRYHGVEASDCKVFDLRPFFSDAAQFIHEALWQ-QG----------------------------KVLVHCARGISRSAALVLAYLMLREGLTLVEAVEAVRRHRNILPNAGFLEQLCQLDSAL
>TruSc29A
----------------------KDAAMRPE-----EEPE---------YQTPPTCDLLGLLLKNR--RPTGAVNEVWLNLYVGDAFTAQNKPQLANLGITHVLNAAHG---------PRHIDTGPRFYNDANIEYHGVEASDCKDFDLRPFFRDAAEFIHVALRQ-QG----------------------------KVLVHCARGISRSATLVLAYLMLREGLTLVEALEAVCRHRNILPNVGFLNQLRQLDASL
>Hsa10A
----------------MTSGEVKTSLKNAYSSAKRLSPKMEEEGEEEDYCTPGAFELERLFWKGS--PQYTHVNEVWPKLYIGDEATALDRYRLQKAGFTHVLNAAHG-------RWN-VDTGPDYYRDMD-IQYHGVEADDLPTFDLSVFFYPAAAFIDRALSDDHS----------------------------KILVHCVMGRSRSATLVLAYLMIHKDMTLVDAIQQVAKNRCVLPNRGFLKQLRELDKQL
>Mmu14A
----------------MASGDTKTSVKHAHLCAERLSVR-EEEGDAEDYCTPGAFELERLFWKGS--PQYTHVNEVWPRLHIGDEATALDRYGLQKAGFTHVLNAAHG-------RWN-VDTGPDYYRDMA-IEYHGVEADDVPTFDLSIFFYSAAAFIDSALRDDHS----------------------------KILVHCAMGRSRSATLVLAYLMIHKNMTLVDAIQQVAKNRCVLPNRGFLKQLRELDKQL
>Tni17D
----------------MSS-GVKSKSRNPY-TAVRVDPD-------SDYVTPGTLDLEQLFWTGPE-VQYTHVNLVWPGIYIGDEKTALELPGLRDLGITHVLNAAEG-------KWNNVLTGAGYYSDAN-ICYYGVEADDKPTFNISQFFQPAAQFIHEALSQPHN----------------------------NVLVHCVMGRSRSATLVLAYLMMRHSLSVVDAVEQVRQRRCILPNHGFLKQLRALDITL
>TruSc24A
----------------MSS-VVKSKSKNPY-AAVRVDPD-------SDYITPGTLDLEQLFWSGPG-VQYTHVNQVWPGIYIGDEKTALERPGLRDLGITHVLNAAEG-------KWNNVLTGADYYSDTN-IQYYGIEADDKPTFNISQFFHPAAQFIHEALSQPHSESKHLP--LSPCSISCLRITHIFAALFDNVLVHCVMGRSRSATLVLAYLMMEHSLSVVDAIEHVRQRRCILPNHGFLKQLRALDITL
>Dre12
--------------------------------------------------------WT-------------PVTEVWPNVFLGNEETALDRAMLKTMGITHILNAAEIE------GWSTVKTGAQYYKGMN-ITYYGVPVVDDPLFDISKYFYPSAAFIHQALSEPEN----------------------------KMLVHCSDGVSRSPTLFLAYLMIHRKMSVEDAMGHVLKVRCIWPNLGFLKQL-------
>DmeX
----------MSWRYASPSRLETSEQTTGRQLQRVLH-----------YSMAPSRALPGLRRAECA-IHDVDCDEVYPGIYIGDAAAAKNKTYLRLMGITHVLNAAEGC------RYGQVDTGHSYYRDMPSIRYMGFPMVDAPTTDISRYFYVASKFIDSAISSGGK-----------------------------ILVHCLVGMSRSATCVLAYLMICRKMSAVDAIRTVRMRRDIRPNDGFLQQLADLDMEL
