# Supplementary material for: Early vertebrate chromosome duplications and the evolution of the neuropeptide Y receptor gene regions
Source: BMC Evol Biol. 2008 Jun 25;8:184. doi: 10.1186/1471-2148-8-184 (PMC2453138; doi:10.1186/1471-2148-8-184)
Supplement: Additional file 4 — Compressed archive of alignment files for all analyzed families in fasta format. [file 1471-2148-8-184-S4.zip › FGFR.fas]

>Dre13
--QVSLESNSSMNSNTPLVRIAR--LSSSDGPM-----LPNVSELELPS-DPKWEFTRT---KLTLGKPLGEGCFGQVVMAEAIGIDKEKPNKPLTVAVKMLKDDGTDKDLSDLVSEMEMMKMIGKHKNIINLLGACTQDGPLYVLVEYASKGNLREYLRARRPPGMDYSFDTC-------KIPNETLTFKDLVSCAYQVARGMEYLASKKCIHRDLAARNVLVTEDNVMKIADFGLARDVHNIDYYKKTTNGRLPVKWMAPEALFDRVYTHQSDVWSYGVLLWEIFTLGGSPYPGIP-VEELFKLLKEGHRMDKPANCTHELYMIMRECWHAVPSQRPTFRQLVEDHDRVLSMTSTDEY--LDLSVPFEQ----YSPTCPDSNSTCSSGDDSVFAHDPLPEEP
>TruSc237
--QVSLDSNSSMNSNTPLVRIAR--LSSSDGPM-----LANVSELELPP-DPKWEFPRT---RLTLGKPLGEGCFGQVVMADAVGIDKEKPNKPLTVAVKMLKDDATDKDLSDLVSEMEMMKMIGKHKNIINLLGACTQDGPLYVLVEYASKGNLREYLRARRPPGMDYSFDTC-------KIPDEQLTFKDLVSCAYQVARGMEYLASQKCIHRDLAARNVLVTDDNVMKIADFGLARDVHNIDYYKKTTNGRLPVKWMAPEALFDRVYTHQSDVWSYGVLMWEIFTLGGSPYPGIP-VEELFKLLKEGHRMDKPTNCTHELYMIMRECWHAVPSQRPTFRQLVEDHDRVLSMTSTDEY--LDLAVPFEQ----YSPTCQDSNSTCSSGDDSVFAHDSLPDEP
>Tni10B
--QVSLDSNSSMNSNTPLVRIAR--LSSSDGPM-----LANVSELELPP-DPKWEFPRT---RLTLGKPLGEGCFGQVVMADAVGIDKEKPNKPLTVAVKMLKDDATDKDLSDLVSEMEMMKMIGKHKNIINLLGACTQDGPLYVLVEYASKGNLREYLRARRPPGMDYSFDTC-------KIPDEQLTFKDLVSCAYQVARGMEYLASQKCIHRDLAARNVLVTDDNVMKIADFGLARDVHNIDYYKKTTNGRLPVKWMAPEALFDRVYTHQSDVWSYGVLMWEIFTLGGSPYPGIP-VEELFKLLKEGHRMDKPTNCTHELYMIMRECWHAVPSQRPTFRQLVEDHDRVLSMTSTDEY--LDLAVPFEQ----YSPTCQDSNSTCSSGDDSVFAHDSLPDEP
>Tni7
--QYSLESNSSGKSSASLMRVAR--LSSSCSPM-----LAGVLEFELPY-DPDWEFPRE---NLTLGKPLGEGCFGQVVRAEAFGINKDSPDQATTVAVKMLKDDATDKDLADLISEMELMKVMDKHKNIINLLGVCTQDGPLYVLVEYASKGSLREYLRARRPPGMDYTFDVT-------KVPEEQLTFKDLLSCAYQVARGMEYLASKRCIHRDLAARNVLVTEDNVMKIADFGLARGVHQIDYYKKTTNGRLPVKWMAPEALFDRVYTHQSDVWSFGVLMWETFTLGGSPYPGIP-VEELFKLLKEGHRMDKPSNCTHELYMMMRECWHAVPSQRPTFKQLVEELDRVLLSIS-DEVGHTHFHLLLTANE-THTHILLPAGKICYPNLVGRLQRVCF----
>TruSc233
--QYSVESNSSGKSSASLMRVAR--LSSSCSPM-----LAGVLEFELPY-DPDWEFPRE---NLTLGKPLGEGCFGQVVRAEAYGINKDSPDQATTVAVKMLKDDATDKDLADLISEMELMKVMDKHKNIINLLGVCTQDGPLYVLVEYASKGSLREYLRARRPPGMDYTFDVT-------KVPEEQLTFKDLLSCAYQVARGMEYLASKRCIHRDLAARNVLVTEDNVMKIADFGLARGVHQIDYYKKTTNGRLPVKWMAPEALFDRIYTHQSDVWSFGVLMWEIFTLGGSPYPGIP-VEELFKLLKEGHRMDKPSNCTHELYMMMRECWHAVPSQRPTFKQLVEELDRVLLSIS-DEVGPTHFHSPLIR---MHARIFLLVGKICHPDVRSAINGEIPLT--
>Dre21
--QYSVESNSSGKSSASLMRVAR--LSSSCSPM-----LAGVMEFELPY-DPDWEFPRE---NLTLGKPLGEGCFGQVVRAEAYGINKENQDHMATVAVKMLKDDATDKDLADLISEMELMKVMDKHKNIINLLGVCTQDGPLYVLVEYASKGSLREYLRARRPPGMDYTFDVT-------KVPEEQLTFKDLVSCAYQVARGMEYLASKRCIHRDLAARNVLVTEDNVMKIADFGLARGVHQIDYYKKTTNGRLPVKWMAPEALFDRVYTHQSDVWSFGVLMWEIFTLGGSPYPGIP-VEELFKLLKEGHRMDKPSNCTHELYMKMRECWHAVPTQRPTFKQLVEELDRVLVSIS-DEY--LDLSTPFEQ----YSPSCEDTSSSCSSDNDSVFTHDALSTEP
>Hsa4B
--QVSLESNASMSSNTPLVRIARLSS--GEGPT-----LANVSELELPA-DPKWELS-RA--RLTLGKPLGEGCFGQVVMAEAIGIDKDRAAKPVTVAVKMLKDDATDKDLSDLVSEMEMMKMIGKHKNIINLLGACTQGGPLYVLVEYAAKGNLREFLRARRPPGLDYSFDTC-------KPPEEQLTFKDLVSCAYQVARGMEYLASQKCIHRDLAARNVLVTEDNVMKIADFGLARDVHNLDYYKKTTNLVLWGPALGDLHAGGLPVPRHPCG--GALQAAEGGPPHGQARQLHT-RPVHDHAGVLACRALPEAHLQAAGGGPGPCPYRDVHRRVPGP---VGAFRAVLPGWPGHPQ--LQLLRGRLRVC-PRPAAPGPTQQWGLADVKGHWSPTM-----
>Mmu5A
--QVSLESNSSMNSNTPLVRIAR--LSSGEGPV-----LANVSELELPA-DPKWELSRT---RLTLGKPLGEGCFGQVVMAEAIGIDKDRTAKPVTVAVKMLKDDATDKDLSDLVSEMEMMKMIGKHKNIINLLGACTQGGPLYVLVEYAAKGNLREFLRARRPPGMDYSFDAC-------RLPEEQLTCKDLVSCAYQVARGMEYLASQKCIHRDLAARNVLVTEDNVMKIADFGLARDVHNLDYYKKTTNGRLPVKWMAPEALFDRVYTHQSDVWSFGVLLWEIFTLGGSPYPGIP-VEELFKLLKEGHRMDKPASCTHDLYMIMRECWHAVPSQRPTFKQLVEDLDRILTVTSTDEY--LDLSVPFEQ----YSPGGQDTPSSSSSGDDSVFTHDLLPPGP
>Hsa5
--QFSLESGSSGKSSSSLVRGVR--LSSSGPAL-----LAGLVSLDLPL-DPLWEFPRD---RLVLGKPLGEGCFGQVVRAEAFGMDPARPDQASTVAVKMLKDNASDKDLADLVSEMEVMKLIGRHKNIINLLGVCTQEGPLYVIVECAAKGNLREFLRARRPPGPDLSPDGP-------RSSEGPLSFPVLVSCAYQVARGMQYLESRKCIHRDLAARNVLVTEDNVMKIADFGLARGVHHIDYYKKTSNGRLPVKWMAPEALFDRVYTHQSDVWSFGILLWEIFTLGGSPYPGIP-VEELFSLLREGHRMDRPPHCPPELYGLMRECWHAAPSQRPTFKQLVEALDKVLLAVS-EEY--LDLRLTFGP----YSPSGGDASSTCSSS-DSVFSHDPLPLGS
>Mmu13
---------------------------------------------------------------LVLGKPLGEGCFGQVVRAEAFGMDPSRPDQTSTVAVKMLKDNASDKDLADLVSEMEVMKLIGRHKNIINLLGVCTQEGPLYVIVECAAKGNLREFLRARRPPGPDLSPDGP-------RSSEGPLSFPALVSCAYQVARGMQYLESRKCIHRDLAARNVLVTEDDVMKIADFGLARGVHHIDYYKKTSNGRLPVKWMAPEALFDRVYTHQSDVWSFGILLWEIFTLGGSPYPGIP-VEELFSLLREGHRMERPPNCPSELYGLMRECWHAAPSQRPTFKQLVEALDKVLLAVS-EEY--LDLRLTFGP----FSPSNGDASSTCSSS-DSVFSHDPLPLEP
>Dre8
-----------------------------------------------------------------------------------------------------------------LISEMEMMKIIGKHKNIINLLGACTQDGPLYVIVEFAAKGNLREYLRVRRPPGMEYCYNPD-------QVPVENMSIKDLVSCAYQVARGMEYLASKKCIHRDLAARNVLVTEDNVMKIADFGLARDIHHIDYYKKTTNGRLPVKWMAPEALFDRIYTHQSDVWSFGVLLWEIFTLGGSPYPGVP-VEELFKLLKEGHRMDRPSTCTHELYMMMRDCWHAVPSQRPTFKQLVEDLDRTLSMTSNQEY--LDLSVSLDQFS---PNFPDTRSSTCSSGEDSVFSHDAGADEP
>TruSc7
--QVSVDSGSSIHSGAMLVRPSR--LSSSGSPM-----LSGVSEYELPQ-DPRWELPRD---RLVLGKPLGEGCFGQVVMGEAMGLDKEKPNRVTKVAVKMLKSDATEKDLSDLISEMEMMKIIGKHKNIINLLGACTQDGPLYVIVEYASKGNLREYLRARRPPGMEYCYNPD-------QVPVENMSIKDLVSCAFQVARGMEYLASKKCIHRDLAARNVLVTEDNVMKIADFGLARDIHHIDYYKKTTNGRLPVKWMAPEALFDRIYTHQSDVWSFGVLLWEIFTLGGSPYPGVP-VEELFKLLKEGHRMDKPSTCTHELYMMMRDCWNAVPSQRPTFKQLVEDLDRCLAMTSNQEY--LELSMPLDQC------YPDTRSSTCSSGEDSVFSHDAGAEEP
>Dre10
-----------------------------------------------------------------------------------------------------------------LISEMEMMKMIGKHKNIINLLGACTQDGPLYVIVEFASKGNLREYLRARRPHGMEYCYNPD-------PLPIESMSIKDLVSCAYQVARGMEYLASKKCIHRDLAARNVLVTEDNVMKIADFGLARDVHHIDYYKKTTNGRLPVKWMAPEALFDRIYTHQSDVWSFGVLLWEIFTLGGSPYPGVP-VEELFKLLREGHRMDKPSACTQELYLMMKDCWHAVPTQRPTFKQLVEDLDRTLSLISNQEY--LELSVPLEPMYS--QVILNERSSTCSSEQDSVFLQEPGPE--
>Hsa8
--TVSADSSASMNSGVLLVRPSR--LSSSGTPM-----LAGVSEYELPE-DPRWELPRD---RLVLGKPLGEGCFGQVVLAEAIGLDKDKPNRVTKVAVKMLKSDATEKDLSDLISEMEMMKMIGKHKNIINLLGACTQDGPLYVIVEYASKGNLREYLQARRPPGLEYCYNPS-------HNPEEQLSSKDLVSCAYQVARGMEYLASKKCIHRDLAARNVLVTEDNVMKIADFGLARDIHHIDYYKKTTNGRLPVKWMAPEALFDRIYTHQSDVWSFGVLLWEIFTLGGSPYPGVP-VEELFKLLKEGHRMDKPSNCTNELYMMMRDCWHAVPSQRPTFKQLVEDLDRIVALTSNQEY--LDLSMPLDQYS---PSFPDTRSSTCSSGEDSVFSHEPLPEE-
>Mmu8
--TVSADSSASMNSGVLLVRPSR--LSSSGTPM-----LAGVSEYELPE-DPRWELPRD---RLVLGKPLGEGCFGQVVLAEAIGLDKDKPNRVTKVAVKMLKSDATEKDLSDLISEMEMMKMIGKHKNIINLLGACTQDGPLYVIVEYASKGNLREYLQARRPPGLEYCYNPS-------HNPEEQLSSKDLVSCAYQVARGMEYLASKKCIHRDLAARNVLVTEDNVMKIADFGLARDIHHIDYYKKTTNGRLPVKWMAPEALFDRIYTHQSDVWSFGVLLWEIFTLGGSPYPGVP-VEELFKLLKEGHRMDKPSNCTNELYMMMRDCWHAVPSQRPTFKQLVEDLDRIVALTSNQEY--LDLSIPLDQYS---PSFPDTRSSTCSSGEDSVFSHEPLPEE-
>Tni17B
---VSADSSASMNSNTPLVRIMTRRSIAHDEP---------IPEYDLPE-DPRWEFARDSNYRLTLGKPLGEGCFGQVVMAEALGIDKDKPKEAVTVAVKMLKDDATEKELSDLVSEMEMMKMIGKHKNIINLLGACTQDGPLYVIVEYASKGNLREYLRARRPPGMEYSYDIA-------RVSDEQLTFKDLVSCTYQVARGMEYLASQKCIHRDLAARNVLVTESNIMKIADFGLARDVHNIDYYKKTTNGRLPVKWMAPEALFDRVYTHQSDVWSFGVLMWEIFTLGGSPYPGIP-VEELFKLLKEGHRMDKPGNCTNELYMMMKDCWHAISSQRPTFKQLVEDLDRILALSSNE----------------------------------------------
>TruSc53A
RRQVSADSSSSMNSNTPLVRITTRRSSAHDEP---------IPEYDLPE-DPRWEFTRD---RLTLGKPLGEGCFGQVVMAEALGVDKDKPKEAVTVAVKMLKDDATEKELSDLVSEMEMMKMIGKHKNIINLLGACTQDGPLYVIVEYASKGNLREYLRARRPPGMEYSYDIA-------RVSDEQLTFKDLVSCTYQVARGMEYLASQKCIHRDLAARNVLVTESNIMKIADFGLARDVHNIDYYKKTTNGRLPVKWMAPEALFDRVYTHQSDVWSFGVLMWEIFTLGGSPYPGIP-VEELFKLLKEGHRMDKPGNCTNELYMMMKDCWHAISSQRPTFKQLVEDLDRILTLSSNEEY--LDLCIPSEQ---YSPS-FPDTRSSCSSGDDSVFSHDPLPDEP
>Hsa10A
----SAESSSSMNSNTPLVRITTRLSSTADTPM-----LAGVSEYELPE-DPKWEFPRD---KLTLGKPLGEGCFGQVVMAEAVGIDKDKPKEAVTVAVKMLKDDATEKDLSDLVSEMEMMKMIGKHKNIINLLGACTQDGPLYVIVEYASKGNLREYLRARRPPGMEYSYDIN-------RVPEEQMTFKDLVSCTYQLARGMEYLASQKCIHRDLAARNVLVTENNVMKIADFGLARDINNIDYYKKTTNGRLPVKWMAPEALFDRVYTHQSDVWSFGVLMWEIFTLGGSPYPGIP-VEELFKLLKEGHRMDKPANCTNELYMMMRDCWHAVPSQRPTFKQLVEDLDRILTLTTNEEI--KTILANMNF---QSTSGREGTETHALQCLRSEVTP-AISCES
>Mmu7
----SAESSSSMNSNTPLVRITTRLSSTADTPM-----LAGVSEYELPE-DPKWEFPRD---KLTLGKPLGEGCFGQVVMAEAVGIDKDKPKEAVTVAVKMLKDDATEKDLSDLVSEMEMMKMIGKHKNIINLLGACTQDGPLYVIVEYASKGNLREYLRARRPPGMEYSYDIN-------RVPEEQMTFKDLVSCTYQLARGMEYLASQKCIHRDLAARNVLVTENNVMKIADFGLARDINNIDYYKKTTNGRLPVKWMAPEALFDRVYTHQSDVWSFGVLMWEIFTLGGSPYPGIP-VEELFKLLKEGHRMDKPTNCTNELYMMMRDCWHAVPSQRPTFKQLVEDLDRILTLTTNEEY--LDLTQPLEQ---YSPS-YPDTRSSCSSGDDSVFSPDPMPYEP
>TniUnrB
---VSVESSSSLQSGACLIRQSR-LPSAATTTI-----LPGVSEYELPY-DPVWELPRD---RLTLGKPLGEGCFGQVVLAEAVGLDKNKPARVTKVAVKMLKADATEKDRADLISEMEMMKMIGKHKNIINLLGACTQDGPLYVLVEYASKGNLRDYLRARRPAGLEYWSSSR-------PVSLASMEIMELVSAAYQVARGMAYLASKKCIHRDLAARNVLVTEDNVMKIADFGLARDVHHIDYYKKTTNGRLPVKWMAPEALFDRIYTHQSDVWSFGVLLWEIFTLGGSPYPGVP-VEELFKLLKEGHRMEKPPTSTQELYLMMRGCWHAVPARRPTFQQLVEDLDRILSLMANQV---------------------------------------------
>TruSc27
-FVVSVESSSSLQSGACLIRQSRLPS--AATTI-----LMGVSECELPY-DPIWELP-RE--RLTLGKPLGEGCFGQVVLAEAVGLDKNKPTRLTKVAVKMLKADATEKDRADLISEMEMMKMIGKHKNIINLLGACTQDGPLYVLVEYASKGNLRDYLRARRPAGLEYWSSSR-------PVSLASLEIMELVSAAYQVARGMAYLASKKCIHRDLAARNVLVTEDNVMKIADFGLARDVHHIDYYKKTTNVKAYTKKIINSKHGLGHVVGLTDISAAGSSACEVDGTRSFIRPHLH-PPEMLIMLQMVIWGFAVGDLYPWG--------VPIPRSPCG-----GTVQAAKRGTSHGKT--CHLHS---------GIVPDDEGLLACCSIPQTNVPAAG----
>Tni12B
------WSLTSGVGGLGLLRPLRRHAGAAVPPV-----LQRLPDALGGVGDPRWELPPGD--RLVLGKPLGEGCFGQVVMGEAMGLDRDRPNWVTKVAVKMLKADATEKDLSDLISEMEMMKIIGKHKNIINLLGACTQDGPLYVIVEYASKGNLREYLRARRPPGMEYCYNPY-------QVPVENMSIKDLVSCAFQVARGMEYLASKKCIHRDLAARNVLVTEDNVMKIADFGLARDIHHIDYYKKTTNVRLAVPASGPASGPAPDPARCSDP--AGPSAGEVDGSGGALRPHLH-PPER----RVVVRRPAVGDLHPGR--------VPVPRRPRG-----GALQAAEGRTPHGQT--LHLHP---------PAVHDDAGLLA-----------------
>CinSc105
--PDNIPPMSKMEEPVMLFGNEQAWRRMCLPHA-------DHIEINIQP-DLQWELKRE---DILLHERIDEGFFGQVFRADLIRCAGGR-KEKVDAAVKMLKSTRTEKDMLDLLTEMDQMKRVGKHKNIVNLLGVCTQNGILWLVTEYAQKGNLRDYLRRNRPSELQYELSTP---DSPAPPRDEPLTLRALMSASHQVARGMEYLSQKKCIHRDLAARNVLVANDFVMKIADFGLARDIRSNDYYRKETRGHLPYKWMALEAMTDNMFTHATDVWSFGILLWEIFSLGGSPYPGVK-THDLVRFLRNGDRLEQPQFASSELYRLMRDCWEESPRRRPQFRQLVEDLDRMLASSSSLEY--IDLNSPCEADYLPSDVDSDEDTESRDSANATGEDSDSV----
>Dme3LB
------SSG---DLQMPVIRIEKQRTTVSTTGTGGTDPAQGFNEYEFPL-DSNWEIPRQ---QLSLGSILGEGAFGRVVMAEAEGLPRSPQLAETIVAVKMVKEEHTDTDMASLVREMEVMKMIGKHINIINLLGCCSQGGPLWVIVEYAPHGNLKDFLKQNRPGAPQRRSDSDGYLDDKPLISTQHLGEKELTKFAFQIARGMEYLASRRCIHRDLAARNVLVSDGYVMKIADFGLARDIQDTEYYRKNTNGRLPIKWMAPESLQEKKYDSQSDVWSYGVLLWEIMTYGDQPYPHILSAEELYSYLITGQRMEKPAKCSLNIYVVMRQCWHFESCARPTFAELVESFDGILQQASSNPN---DAYLDLSMPMLETPPSSGDEDDGSDTETFRETSPLRYQ---
>Dme3RA
-----DSSGSMDTMIMPVVRIQKQRTTVLQNGN---EPAP-FNEYEFPL-DSNWELPRS---HLVLGATLGEGAFGRVVMAEVN---------NAIVAVKMVKEGHTDDDIASLVREMEVMKIIGRHINIINLLGCCSQNGPLYVIVEYAPHGNLKDFLYKNRPFGRDQDRDSS---QPPPSPPAHVITEKDLIKFAHQIARGMDYLASRRCIHRDLAARNVLVSDDYVLKIADFGLARDIQSTDYYRKNTNGRLPIKWMAPESLQEKFYDSKSDVWSYGILLWEIMTYGQQPYPTIMSAEELYTYLMSGQRMEKPAKCSMNIYILMRQCWHFNADDRPPFTEIVEYMDKLLQTK--------EDYLDVDIANLDTPPSTSDEEE-DETDNLQKWCNY------
