# Supplementary material for: Early vertebrate chromosome duplications and the evolution of the neuropeptide Y receptor gene regions
Source: BMC Evol Biol. 2008 Jun 25;8:184. doi: 10.1186/1471-2148-8-184 (PMC2453138; doi:10.1186/1471-2148-8-184)
Supplement: Additional file 4 — Compressed archive of alignment files for all analyzed families in fasta format. [file 1471-2148-8-184-S4.zip › NEF.fas]

>Tni3A
------------------MAS-YSSSAQTASSYRRTFG--QGTFASPSLNRSMLGHGRSS-GGGGGHITSRVYEVTRSSST--PAYRVSSSYYGKPLAASRV---SVGRSYAGMGETLDFSLAD---------ALN-------QEFLTTRTNEKAELQHLNDRFASYIEKVRFLEQQNQALTVEVERLRGRE----PTRISDMYEEEMNDLRRQVEILTNQRSRIEVERDNLADDLDKLKLRLQEEILQKEDAENNLAAFRADVDAATLARLDLERRIETLQEEIAFLKKIHEEEIRELQMQM----QETQVQIQMDMSKPDLTAALKDIRAQYEDIAAKNIADAENWYKSKVSDLNQAVNKNNEALKQARQETMEFRHQIQSYTCEIDSLKGTNDSLMRQMRDMEDRHGLEASGYQDTISRLEAEIANMKDEMARHLREYQDLLNVKMALDVEIATYRKLLEGEESRI
>Trusc57
------------------MAS-YSSSAQTASSYRRTFG--QGTFASPSLNRSMLGHGRSS-GGGGGHVTSRVYEVTRSSAT--PAYRVSSSCYGKPLGASRV---SVGRSYAGMGEMLDFSLAD---------AVN-------QEFLTTRTNEKAELQHLNDRFASYIEKVRFLEQQNQGLTVEVERLRGRE----PTRVSDMYEEEMNDLRRQVEILTNQRSHIEVERDNLADDLDKLKLRLQEEILQKEDAENNLAAFRADVDAATLARLDLERRIETLQEEIAFLKKIHEEEIRELQMQM----QETQVQIQMDMSKPDLTAALKDIRGQYEDIAAKNIADAENWYKSKVSDLNQAVNKNNEALKQARQETMEFRHQIQSYTCEIDSLKGTNDSLMRQMRDMEDRHGLEASGYQDTISRLETEIANMKDEMARHLREYQDLLNVKMALDVEIATYRKLLEGEESRI
>Dre9
------------------MSTKYSASAESASSYRRTFG--SG------LGSFYFGTGSSG-SSGSSRLTSRVEEVTKSSAS--PHF--SSHRASGSFGGG-----SVVRSYAGLGEKLDFNLAD---------AIN-------QDFLNTRTNEKAELQHLNDRFASYIEKVRFLEQQNSALTVEIERLRGRE----PTRIAELYEEEMRELRRQVEALTNQRSRVEIERDNLVDDLQKLKLRLQEEIHQKEEAENNLSAFRADVDAATLARLDLERRIEGLHEEIAFLRKIHEEEIRELQNQM----QESQVQIQMDMSKPDLTAALRDIRLQYEAIAAKNISEAEDWYKSKVSDLNQAVNKNNEALREAKQETMQFRHQLQSYTCEIDSLKGTNESLRRQMSEMEERLGREAGGYQDTIARLEAEIAKMKDEMARHLREYQDLLNVKMALDVEIATYRKLLEGEESRI
>Dre20
-------------------MSHSYASSSSSSSYRRMFGG-PGY-MTPPMSRGVFGRASTGGSGSSR-VSSRVYEVSKSSTSSPGFSGYRASSYSMPNLSA-----GYTRSYGGMGETLDFSLAD---------ALN-------QEFLHTRTNEKAELQHLNDRFANYIEKVRMLEQQNQVLGVEVERLRGRE----PTRIADLYEDEMRELRREVEVVTNHRSRVEVERDNLADDLQKLKLRLQEEIALREEAENNLSAFRADVDAATLARLDLERRIETLQEEIAFLKKIHEEEIRELQAQM----QETQVQIQMDMSKPDLTAALRDIRAQYEGIAAKNIAEAEDWYKSKVSDLNQAVSKNNEALKQSKLETMEYRHQIQSYTCEIDSLKGSNESLMRQMRDMEDRHGREAGALQDTIARLEAEIANMKDEMARHLREYQDLLNVKMALDVEIATYRKLLEGEESSL
>Tni2
GEESSFISQATDGAASQAAMSKSYSSAQSASSYRRTFG--SG-VGSSPMSSLFSSVGGGGRSSASSHMSSRIYEVKSSSIPSYSSYRVSSAPMGAGIGSS-----AALRTYS--GEKLDFNLAD---------AMN-------QDFLNTRTNEKAELQHLNDRFASYIEKVRFLEQQNAALTVEIEKLRTREG---PGRVAEMYEEEMRELRRQIEALSNQRARVEVERDNLADDLQKLKIRLQDEIHQKEEAENNLSAFRADVDNATLARLDLERRIESLQEEIAFLKKIHEEEIRELQNQM----QETQVQIQMDMSKPDLTAALRDIRMQYEGIAAKNISEAEEWYKSKVSDLNQAVNKNNDALRQAKQETMEYRHQIQSYTCEIDSLKGTNESLLRQMRDMEDRMGREASGYQDTIGRLEADIAKMKDDMARHLREYQDLLNVKMALDIEIATYRKLLEGEESRI
>Trusc46
------------------------------------------------MSSLFSSVGGGGRSSASSHMASRVYEVKSTSIPSYSSYRVSSGSMGAGLGSS-----TALRTYS--GEKLDFNLAD---------AMN-------QDFLNTRTNEKAELQHLNDRFASYIEKVRFLEQQNAALTVEIEKLRNREG---PGRVAEMYEEEMRELRRQIEALSNQRARVEVERDNLADDLQKLRGSVTKHLLLLTHTHTHTHTH-THTHIETICHFVVARRIESLQEEIAFLKKIHEEEIRELQSQM----QETQVQIQMDMSKPDLTAALRDIRVQYEGIAAKNISEAEEWYKSKVSDLNQAVNKNNDALRQAKQESMEYRHQ-QSYTCE-DSLKGTNESLLRQMRDMEDRMGCEATSYQDTIGRLEADIAKMKDDMARHLREYQDLLNVKMALDIEIATYRKLLEGEESRI
>Hsa2
-------------------MSQAYSSSQRVSSYRRTFGGAPGFPLGSPLSSPVFPRAGFGSKGSSSSVTSRVYQVSRTSGGAGGLGSLRASRLGTTRTPS---------SYG-AGELLDFSLAD---------AVN-------QEFLTTRTNEKVELQELNDRFANYIEKVRFLEQQNAALAAEVNRLKGRE----PTRVAELYEEELRELRRQVEVLTNQRARVDVERDNLLDDLQRLKAKLQEEIQLKEEAENNLAAFRADVDAATLARIDLERRIESLNEEIAFLKKVHEEEIRELQAQL----QEQQVQVEMDMSKPDLTAALRDIRAQYETIAAKNISEAEEWYKSKVSDLTQAANKNNDALRQAKQEMMEYRHQIQSYTCEIDALKGTNDSLMRQMRELEDRFASEASGYQDNIARLEEEIRHLKDEMARHLREYQDLLNVKMALDVEIATYRKLLEGEESRI
>Mmu1
-------------------MSQAYSSSQRVSSYRRTFGGAPGFSLGSPLSSPVFPRAGFGTKGSSSSMTSRVYQVSRTSGGAGGLGSLRSSRLGTTRAP----------SYG-AGELLDFSLAD---------AVN-------QEFLATRTNEKVELQELNDRFANYIEKVRFLEQQNAALAAEVNRLKGRE----PTRVAELYEEEMRELRRQVEVLTNQRARVDVERDNLIDDLQRLKAKLQEEIQLREEAENNLAAFRADVDAATLARIDLERRIESLNEEIAFLKKVHEEEIRELQAQL----QEQQVQVEMDMSKPDLTAALRDIRAQYETIAAKNISEAEEWYKSKVSDLTQAANKNNDALRQAKQEMMEYRHQIQSYTCEIDALKGTNDSLMRQMRELEDRFASEANGYQDNIARLEEEIRHLKDEMARHLREYQDLLNVKMALDVEIATYRKLLEGEESRI
>TniUnrB
----------------------MTQRPTPHSSYKRMFGG-----DR-VVSRT--SYSSRQFS--SPL-----------SSAP-AVYALKT----QRLRSS-------SAMPRLASENLDFSLSD---------AIN-------TEFITNRTNEKAQMQSLNDRFASYIEKVRFLEQQNKILLAEWSSCGAKA----PP------ESEICTRTRCVDQLTNEKARVEVHRDNLVDDIERLREKLQDEIGQREEAENNMQSFRQDVDNAALARLDLERKVESLQEEINFLKKLHDEEMLELQNQMH---QQQHVQVDMEMAKPDLTAALRDVRLQYENLASKNIQESEEWYKSKFADLTEAAARNNDALRVANKRP---------TTTDDRFRRSPNESLERQMREMEENFSLENGGYQDSIRQLEEDIHNMKDEMARHLREYQDLLNVKMALDIEIATYRKLLEGEESRI
>TruSc80
----------------------MTHRSNPHSSYQRMFGG-----DR-LVSRT--NYSSRQFS--SPLRSS--RVSYSLSSAP-TVYAVKT----QRLRST-------AAM---ASEKLDFSLSD---------AIN-------TEFITNRTNEKAQMQSLNDRFASYIEKVRFLEQQNKILLAELEQLRGKG----TSRVGDLYEDEMRDLRRQVDQLTNEKARVDVHRDNLVDDIERLREKLQDEIAQREEAENNMQSFRQDVDNAALARLDLERKVESLHEEINFLKKLHDEEMLELQNQVH---QQQHVQVDMEMAKPDLTAALRDVRLQYENLASKNIQESEEWYKSKFADLTEAAARNNDALRVAKQEANDYRRQVQALTCEVDALKGTNESLERQMREMEENFSLENGGYQDTVRQLEEDIHSMKDEMARHLREYQDLLNVKMALDIEIATYRKLLEGEESRI
>Dre24
----------------------MASR-TSTSSYKRMFGG-----ERPAAARS--TFSSRQYS--SPVRVSSSRTSYNYSSAPPSVYASKG----LRVRSG-------APLPRLATDTLDFGLAE---------AIN-------TEFKANRTNEKAEMQHLNDRFASYIDKVRFLEQQNKILIAELEQLRGKG----ASRVGDLYEDEMRELRRQVDQLTGEKSKVEVDRDNLGEDIERLKERLQEEMLQREDAENSLRSFRQDVDNASLARLDLERKVESLQEEIAFLKKLHDEELAEMQIQM----QEQHLQIDMEVAKPDLTAALKDVRQQYETLASRNLQESEDWYKSKFADLSEAAARNNETIRLAKQEANDYRRQLQALTCDLEALKGTNESLERQMRELEDSFSMEASGYQDTIGRLEDDIRNM-DEMARHLREYQDLLNVKMALDIEIATYRKLLEGEESRI
>Mmu2
----------------------MSTRSVSSSSYRRMFGGSGTS-SRPSSNRSYVTTSTRTYSLGSALRPS--TSRSLYSSSPGGAYVTRSSA--VRLRSS-------VPGVRLLQDSVDFSLAD---------AIN-------TEFKNTRTNEKVELQELNDRFANYIDKVRFLEQQNKILLAELEQLKGQG----KSRLGDLYEEEMRELRRQVDQLTNDKARVEVERDNLAEDIMRLREKLQEEMLQREEAESTLQSFRQDVDNASLARLDLERKVESLQEEIAFLKKLHDEEIQELQAQI----QEQHVQIDVDVSKPDLTAALRDVRQQYESVAAKNLQEAEEWYKSKFADLSEAANRNNDALRQAKQESNEYRRQVQSLTCEVDALKGTNESLERQMREMEENFALEAANYQDTIGRLQDEIQNMKEEMARHLREYQDLLNVKMALDIEIATYRKLLEGEESRI
>Tni11A
---------------------MSSSAYSS-TSYRRTFG-----------SPHVFSVSSYS-PVSSRMSAS----GGRYMRSASPVVASRSSYQQRSRSSA--------QAPRLSYDKVDFTLAE---------AVN-------QEFLTTRSNEKAELQELNDRFASFIEKVRYLEQQNGALQQELSQYKGQQQQGQPTRANDLFQEELRELRRQIEAIGKERDQHLLERDNLAEDLALVKQRLEDEAQKRADAENNLIAFRKDVDDATLARLELERKIESLMDEIEFLKKLHDEEIQDVQVTVQT--QQLKMEVDG-GSRPDLTGALRDIRAQYETIALKNMQESEEWYKSKFADLTESAKRNNDSLRQAKQEANESRRQIQSLNCEIDALKNTNEALLRQMRDMEDQFANEIGSYQDNVGRLEDEIRHLKEEMARHLREYQDLLNVKMALDIEIATYRKLLEGEESRI
>TruSc47
------------------------SAYSS-TSYRRTFG-----------SPHLISMSSYS-PVSSRMSAS----GGRYMRSASPVVASRSSYQQRSRSSS--------QAPRLSYEKVDFTLAE---------AVN-------QEFLTTRSNEKAELQELNDRFASFIEKVRYLEQQNGMLQQELSQYKGQQQQGQPTRATDLFQEELRELRRQMEAIGKERDQYLLERDNLAEDLVLVKQRMEDEAQKRADAENNLIAFRKDVDDATLARLELERKIESLMDEIEFLKKIHDEEIQDVQVTVQT--QQLKMEVDG-GSRPDLTGALRDIRAQYETIALKNMQESEEWYKSQFADLTESAKRNNDSLRQAKQEANESRRQIQSLNCEIDALKNTNEALLRQMRDMEDQFANEIGSYQDNVGRLEDEIRHLKEEMARHLREYQDLLNVKMALDIEIATYRKLLEGEESRI
>Dre11
-----------------------MSHYSYRTSHHRSYG-----------TP----------SVSSRI-------GGRYTSS----IPSRP-VDFRSRSSA--------PAPRLSYDKVDFSLAE---------AVN-------QEFLATRSNEKRELQELNDRFASFIEKVRYLEQQNSRLTQELGQFK-EQQQGPSGRLGDLCQQEMRELRRQLELMGKDRDQMQVERDNLAEDVALLKQRLNEEMQKREEAENNLTLFRKDVDDATLARLELERKIESLMDEIEFLKKMHDEEIQDVQVSVQS--QQMKMEVMETSSRPDLTAALRDIRSQYESIASKNMQESEEWYKSKFADLTDSAKRNAEAMRQSKQDNNDLRRQIQAQNCDIEALKSTNEALLRQMREMEEQFTLEAGNYQDAVGRLEEEIRHLKEEMSRHLREYQDLLNVKMALDIEIATYRKLLEGEESRI
>Hsa12
--------------MSHHP-SGLRAGFSS-TSYRRTFG-----------PPPSLSPGAFSYSSSSRFS------SSRLLGSASPSSSVRLGSFRSPRAGAG-------ALLRLPSERLDFSMAE---------ALN-------QEFLATRSNEKQELQELNDRFANFIEKVRFLEQQNAALRGELSQARGQE----PARADQLCQQELRELRRELELLGRERDRVQVERDGLAEDLAALKQRLEEETRKREDAEHNLVLFRKDVDDATLSRLELERKIESLMDEIEFLKKLHEEELRDLQVSVES--QQVQQVEVEATVKPELTAALRDIRAQYESIAAKNLQEAEEWYKSKYADLSDAANRNHEALRQAKQEMNESRRQIQSLTCEVDGLRGTNEALLRQLRELEEQFALEAGGYQAGAARLEEELRQLKEEMARHLREYQELLNVKMALDIEIATYRKLLEGEESRI
>Mmu15
--------MPSSASMSHHHSSGLRSSISS-TSYRRTFG-----------PPPSLSPGAFSYSSSSRFS------SSRLLGSGSPSSSARLGSFRAPRAGA----------LRLPSERLDFSMAE---------ALN-------QEFLATRSNEKQELQELNDRFANFIEKVRFLEQQNAALRGELSQARGQE----PARADQLCQQELRELRRELELLGRERDRVQVERDGLAEDLAALKQRLEEETRKREDAEHNLVLFRKDVDDATLSRLELERKIESLMDEIEFLKKLHEEELRDLQVSVES--QQVQQVEVEATVKPELTAALRDIRAQYENIAAKNLQEAEEWYKSQYADLSDAANRNHEALRQAKQEMNESRRQIQSLMCEVDGLRGTNEALLRQLRELEEQFALEAGGYQAGAARLEEELRQLKEEMARHLREYQELLNVKMALDIEIATYRKLLEGEESRI
>TruSc248
------------------------------SSYRKRYG--------PQVSSSSATLRMGSLSSSRSSWHG----PARNLTHSSPISRLSFSSPSAALLLGS------------LGDRLDFSADT---------LMK-------AQYKETRTNEKMEMMGLNDRFASFIEKVRLLEQQNKVLVTELNQLKGRE----PSRLGDIYQGELRELRTQVDGLTAGKARLEIERDNLAADLATLKQRLQEEIGLRQEAENNLSAYRQDVDEASLNRVQLERKIDSLQDEINFLKKTHDEELRELQELI----AAQQVHVDLDVSKPDLTAALRDIRLQYETVASSNMQETEEWYRSQFSDLTDAAGRNAEALRQAKQEANEHRRQLQVLNCDLEALRGANESLERQLRDMEDRFSTETAGYQDMVSHLEEDIRALKEEMARHLQEYQDLLNVKLALDIEIATYRKLLEGEESRI
>Dre3
-----------------------MESQRSFSSYRKRFG--------TPGGSPSVGVTS-RHSTGRLSLHS----SPRHLT-SSPLT-LSTSR----LSLG--------------GERLDFSADS---------LLK-------AQYRETRTNEKVEMMGLNDRFASYIEKVRFLEQQNKMLVAELNQLRGKE----PSRLGDIYQEELRELRRQVDGLNAGKARLEIERDNLASDLGTLKQRLQDETALRQEAENNLNTFRQDVDEAALNRVQLERKIEALQDEINFLKKVHEEEMRELHEQL----MAQQVHVDLDVSKPDLTAALKEIRAQFEAMANSNMQETEEWYRSKFADLTDAANRNGEALRQAKQEANDYRRQIQGLTCDLESLRGSNESLERQLREMEERFAIETAAYQDTVARLEDEIQMLKEEMARHLQEYQDLLNVKLALDIEIATYRKLLEGEESRI
>Hsa17
-----------------------MERRRITSAARRSYVSS---------GEMMVG----GLAPGRRLGP-----GTRLSLA--------------RMPPP-------------LPTRVDFSLAG---------ALN-------AGFKETRASERAEMMELNDRFASYIEKVRFLEQQNKALAAELNQLRAKE----PTKLADVYQAELRELRLRLDQLTANSARLEVERDNLAQDLATVRQKLQDETNLRLEAENNLAAYRQEADEATLARLDLERKIESLEEEIRFLRKIHEEEVRELQEQL----ARQQVHVELDVAKPDLTAALKEIRTQYEAMASSNMHEAEEWYRSKFADLTDAAARNAELLRQAKHEANDYRRQLQSLTCDLESLRGTNESLERQMREQEERHVREAASYQEALARLEEEGQSLKDEMARHLQEYQDLLNVKLALDIEIATYRKLLEGEENRI
>Mmu11B
-----------------------MERRRITS-ARRSYAS-----------ETVVR----GLGPSRQLGT-----MPRFSLS--------------RMTPP-------------LPARVDFSLAG---------ALN-------AGFKETRASERAEMMELNDRFASYIEKVRFLEQQNKALAAELNQLRAKE----PTKLADVYQAELRELRLRLDQLTANSARLEVERDNFAQDLGTLRQKLQDETNLRLEAENNLAAYRQEADEATLARVDLERKVESLEEEIQFLRKIYEEEVRELREQL----AQQQVHVEMDVAKPDLTAALREIRTQYEAVATSNMQETEEWYRSKFADLTDAASRNAELLRQAKHEANDYRRQLQALTCDLESLRGTNESLERQMREQEERHARESASYQEALARLEEEGQSLKEEMARHLQEYQDLLNVKLALDIEIATYRKLLEGEENRI
>Tni18
------------------MSYGAEVYSSS--SYRKIFGD-----SPRYASS-----PSRNLSSRGGYRYSSSSSVGRSNIS-------SLGAHSRKSGR----------SLAMPLDTVDLAQSS---------VLN-------NEFKIIRTNEKEQMQGLNDRFAMFIEKVHNLEQHNKMLETELSALRQRQAE--PSRLADIYQQEIRELRSQLEELNGEKSQLLIERDNIEDDLQKLRGKYEEEFRAREEAEATLKAFKKDVDDATMVRLDLEKKVESLLDEINFLRKVHEEEVAELMDMIQAA---QVSVE-MEVSKPDLTSALKEIRGQYESMASKNLQSAEEWYKSKFNDLSEQAVRSNEAIRASREEMNEYRRQLQSKTIEIESLRGTNESLEKQLRDMEDRHNVEIGNYQDGMAELENELRTTKSEMARHLREYQDLLNVKMALDIEIAAYRKLLEGEETRI
>TruSc62
------------------MSYGAEVYSSS--SYRKIFGD-----SPRYASS-----PSRNLSSRGGYRYSSS--ANRSNIS-------SLGAHSRKSGR----------SLSMPLDTVDLAQSS---------VLN-------NEFKIIRTNEKEQMQGLNDRFAMFIEKVRNLEQHNKVLETELSALRQRQAE--PSRLADIYQQELRELRSQLEELNGEKSQLLIERDNIEDDLQKLRGKYEEEFRAREEAEATLKAFKKDVDDATMVRLDLEKKVESLLDEINFLRKVHEEEVTELMDMIQAA---QVSVE-MEVSKPDLTSALKEIRGQYESMASKNLQSAEEWYKSKFNDLSEQAVRSNEAIRASREEMNEYRRQLQSKTIEIESLRGTNESLEKQLRDMEDRHNVEIGNYQDGMAELENELRTTKSEMARHLREYQDLLNVKMALDIEIAAYRKLLEGEETRI
>Dre1
------------------MSYGSDIYSAS--SYRKIFGD-----STRFSAS-----PSRLSSSRSGFK-SQS--VNRPNIP-------GSYKRSTRSGFP---------SSSLNLDSFDFTQST---------VLN-------NEFKIIRTNEKEQMQGLNDRFAMFIEKVRNLEQHNKVLETELVTLRQRQTE--PSRLAELYQQEIRELRSQLEELNAEKNQMMFERDSIEEDLQKLHEKFEEEMRMREEAEQTLRAFKKDVDNASMVRLDLEKKVESLLDEINFLRKVHEEEVAELMNMIQAS---QVSVE-MEVAKPDLTSALKDIRGQYEAMASKNLQSAEEWYKSKFADLSEQANKSNEVIRASREELNEFRRQLQSKTIEIESLRGTNESLERQIHEMEDRHNAEIMGYQDSIGELENDLRTTKSEMARHLREYQDLLNVKMALDIEIAAYRKLLEGEETRI
>Dre13A
------------------MSYGSDHYMSS--SYRKLFGD-----NPRFAGSRMSNVSPRSSMSSSGFR-SQS--VSRSSASPA-----GYYKRSGRSSS----------FSPVHFDSVDFSQTS---------VLN-------NEFKIVRTNEKEQLQGLNDRFAMFIEKVRNLEQHNKVLETELVSLRQRQNE--PSRLAELYQQEIRDLRAQVDELNNEKSHILIERDSIEEDLQKLRGKFEEEIRAREEAEQTLRSYKKDVDDATMVRVDLERKVESLLDEINFLRKVHDEEVTELTNMIQAA---QISVE-VELSKPDLTSALKDIRGQYETLASKNLQSAEEWYKSKFASLNEQATRTNEAMRATREEVNDYRRQLQSKTIEIETLRGTNESLERQIREMEEAHNAEVAGYQETIGQLDLELRNTKSEMARHLREYQDLLNVKMALDIEIAAYRKLLEGEETHF
>Tni17
------------------MSLG-DRYTQS--SYRKIFGD-----SLRLSVS-----SSRMSRASSGLRAMPP--SHG-PVS--------AYRRVGRPSGA---------FSVMPAESLDLTQTS---------VVN-------NELKVIRTNEKEQLQGLNDRFAMFIDKVRHLEQQNKGLELELATLRQRQSE--PSRVAQLYQQELKDLRSQVEELGRDKNRFLVERNNVEDELQRLNAKYEEEVKAREEVEQTLRAFRKDVDDATAVRLDLERRVESLMDEVSFMRKVHDEEIQELSSMMEAQ---QVSVE-LELSKPDLTSALKEIRNQYECIASKNLQSAEEWYKGKFASLSEQASRSNEAMRASREELSEFRRQLQSKTIEIETLRGANESLERQISEMEDAHNAEVAAMQDTISQLDTELRSLKGEMAQHLREYQDLLNVKMALDIEIAAYRKLLEGEETHF
>TruSc113
------------------MSLG-DRYTQS--SYRKIFGD-----SLRMSVS-----SNRMSRATSGLRAMPP--SHNSTVN--------MYRKVGRPSGS---------FSLMPAESLDLTQTS---------VVN-------NEFKVIRTNEKEQLQGLNDRFAMFIDKVRHLEQQNKGLEMELASLRQKQSE--PSRVAQLYQQELRDLRSQVEELSRDKNRYLIERNNLEDEFQRLSVKYEEEMRAREEVEQTLRSFRKDVDDATSVRLDLERRVESLMDEISFMRKVHDEEIQELSSMMDAQ---QVSVE-LEHSKPDLTSALKEIRNQYESIASKNLQSAEEWYKGKFASLSEQASRSNEAMRASREELSEFRRQLQSKTIEIETLRGANESLERQISEMEDAHNAEVTTLQDTISQLDAELRSMKGEMAQHLREYQDLLNVKMALDIEIAAYRKLLEGEETHF
>Hsa10
------------------MSFGSEHYLCSSSSYRKVFGD-----GSRLSAR------LSGAGGAGGFRSQS---LSRSNVASS-----AACSSASSLGLGL------AYRRPPASDGLDLSQAA---------ART-------NEYKIIRTNEKEQLQGLNDRFAVFIEKVHQLETQNRALEAELAALRQRHAE--PSRVGELFQRELRDLRAQLEEASSARSQALLERDGLAEEVQRLRARCEEESRGREGAERALKAQQRDVDGATLARLDLEKKVESLLDELAFVRQVHDEEVAELLATLQASSQAAAEVD-VTVAKPDLTSALREIRAQYESLAAKNLQSAEEWYKSKFANLNEQAARSTEAIRASREEIHEYRRQLQARTIEIEGLRGANESLERQILELEERHSAEVAGYQDSIGQLENDLRNTKSEMARHLREYQDLLNVKMALDIEIAAYRKLLEGEETRF
>CinSc138
------------------MFYITFPLHTSTPVKNENMDSSGAVTVSRSFEQKTTIEKSGKFERTADLSDYRYSGGAKAGTSSYQLRYGGNRFVGARRSYGG------RSSGVIEAPITRVTVSDG-------LELT-------PSLMTSRSEEKAELGSLNDRFVSYIDKVRSLTAVNRTLEIKIKQLEANR--VVPSRSGQLYEAQLHKLQRELEKAVVEKTRIEIELENCYRELDAIRLKLEREEEDRKFAEEESASLRKDVDQATLARTELETKVESLQEELDLVRRSTDEDIRVLTEQLSST---TVYSENVDEPTTDLSESLKDVRAAYERLTQKNKIEIEGYYKTKISDLQNQLKEEAGTNKSSKTEVLELRRQLQSVTNELESTANNNSAIETQLQELDIRYHNEVSGYQQKLMDMEAELSLTRDRVARQLVDYNELLNIKLSLDFEIKTYRKLLEGEENRI
>Cin9p
----------------MAQRSSRKTTEERSSSYKRHFGE-----GPARFTYSSKSSPGRSQSATRSYRYSSSSGGGGGAAMAGG-AMGGGMGMGAGMGMGG------GMGASMGGERIRMTRAAPVSSGISMRDINLMSDALGPDFERMRINEKEELQVLNTRFAGYIQKVRALEQANKILEVQLEQLSAQQ--PGR--VADMYEDELARLRREVDQITKEKANILMQLENAALEANNWKDKYEEEAISKRELEDDLNSMRKDCDDATLVRLDLERRLETLQEEIEFLKRTHDQEVAELMEQVRKT---EVKIEMAPG--PDLEELVEDMRKQYEKLASKNRADAEEWYTEKVSTLQDQAVKNDDLVRNVRSELSEYRKSVQTLNMEIDSLRGTNDSLQRAMGELEERYNRDTSDYQDTIMNLQAECDDLKTQMAQHLRQYQELMDVKMALDIEIATYRKLLEGEESRV
>Cin9q
-----------------------MASKQGRSSYRNTFGS----------QTAYSTAGSKGYSKSFVMEEP----IAAKRVS---------YSYSASSSGG-------------GATGANLDLGG------------------------LKLNEKETLNGINNRFASYIEKVRYLEEQNSKLEKRIREASARK--TVD--LGEDKLQKLRRLRAQVDEATLAKVRSEIARDNLRGEASEIKWKLEHEGRLRSELDDELGRLRKDVDDATMVRVDLERKIETLREELEYGKKLHAEEIDDLKAQVRDQ---GVN-VEVDGIAPDVAELLRQIRAQYESIVLKNKDEAEQWYKNKFEDLEERAKVNVEDMEKVRADINDYRKQVTQLEMELESLRGTNDYLERNLADVEKRYEVEAARYQSRVAQLGSEFDHAQGEMKRHLAEYKRLMSVKISLEKEILTYRRLLEGEEKRV
>Cin3q
-------------------MQSPAGQSGQSSSYRVVTSS---------RTTT----SSSNNAAGSPLRLGDIQPQGRMSYG------MYSSSYDGGYSGG---------VGSVYVSDKDLQDLGG--------EQG-------VQFRNMRSGEKEELKGLNNRFASYIERVRFLEQQNKLLEAQLRQLSVKYES----KLGELYASEVRRLKAIIDSLNTDKALIDAELDHMRQDVTDLRREHDTSVSEREELERELNNLRGNVDECTISRVDLERQLMTLREELDFENLAHTEIVNELKSQLVTD----HVRVQVDTHGPDLSDLLRDIRAQYDLAAKRNREESEEWYSGKLNDLNAKVSQDANRLKDAQGELSEMRTRVGTHTTQIESLRSNKDYLERQLADVEERFSRDINGYQDQIAELQSQLEKIKAEMAERLREYQDLLAVKLGLDFEISTYHKLLEGEEFRL
>Mmu19
------------------MSFGSEHYLCSASSYRKVFGD-----SSRLSAR------LSGPGGSGSFRSQS---LSRSNVAST-----AACSSASSLGLGL------AYRRLPASDGLDLSQAA---------ART-------NEYKIIRTNEKEQLQGLNDRFAVFIEKVHQLETQNRALEAELAALRQRHAE--PSRVGELFQRELRELRAQLEEASSARAQALLERDGLAEEVQRLRARCEEESRGREGAERALKAQQRDVDGATLARLDLEKKVESLLDELAFVRQVHDEEVAELLATLQASSQAAAEVD-VAVAKPDLTSALREIRAQYESLAAKNLQSAEEWYKSKFANLNEQAARSTEAIRASREEIHEYRRQLQARTIEIEGLRGANESLERQILELEERHSAEVAGYQDSIGQLESDLRNTKSEMARHLREYQDLLNVKMALDIEIAAYRKLLEGEETRF
>Dre5
------------------MSYSGDIYTSS--SYRKIFGD-----APR--RVPVG--SSPSRVTVS-YRSAPQQQQHRTYGSPSPMITSSSYRSKLASGR-----------GAFQPDNVDLTQTT---------AIT-------NELKIIRTNEKEQLQGLNDRFVTFIEKVHNLEQHNKVLEAEVALLRQRHNE--PSRLHDLYEQEIRELRARVEELAHEKSQMHLDCVQMNDALERVKDKLDEEARAREEAENSLKGYRKDVDDATLSRLELEKKVESLLDEIAFLRRVHEEELQELQASLQAT---QVSVE-MDVSKPDLAVALKDIRVQYESLSSRNQQQAEEWYRSKFATVTEAAARNNDALKQTKDELSEYRRQLQSRTLEIEALKAHNEALERQLAEMEDRHSNEIGELQDTIQQLESALRSTKGEMSRHLREYQDLLNVKMALDIEIAAYRKLLEGEECRL
>TruSc7A
------------------MSYSSEMYSSS--SYRKIFGD-----APRTGRAGLGG-SSPSRLQSAGYRSS-----HRSYGSPS-MVSSTTYRRTAAPGRVF------SSSSPMQDSMMDLTQST---------AIT-------NELKIVRTNEKEQLQGLNDRFASFIEKVHNLEQQNKVLEAEVTVLRQRNNE--PSRLHELYEQEIRELRARVEELTHEKSQMHVDCVQLNDTLERLREKLEEESRLREEAENTLKGYRKDVDDATLARLELEKKVESLLDEIAFLRKVHEEELQELQSSLQAS---QVSVE-MDMSKPDLAAALKDIRSQYENLSARNQAQAEEWYRSKFVSVTEVAARNQDAIKHSKEELSEYRRQVQARTLEIEALRGHNEALERQIAEMEDRHNSELGDMQDTIQQLEAALRSTKGEMSRHLREYQDLLNVKMALDIEIAAYRKLLEGEECRL
>Dre8
-----------------MSSMSYNPYLPS--VQRRRIVV-----RSGTPFG---GGSSRSRSVYSTYSSP------SR-----------ASVLSSGAGLH----------LSAASADMELSQAT---------QLS-------SEFKQVRTQERAQLQDLNDRFVSFIERVHGLELQNRALESELLLLRQRHCE--PSRLRGLYEQEARELRAAVDEARRERQAAQERRDRLEEALKALQSRYEEEVLAREEAEGRMMDARKGVDEAALARSELEKRADTLLDELAFLKRLHESEIAELQAQVQYT--AQVSVEMEVA-KPDLSVALRDIRGQYERLAQQNIQAAEEWFRGKVSTMAEDTAKHTENIRTAKDEAGEYRRLLKARDLEIEACQGLNQALERQLQEVEEKQSAEIAALQDTIGDLENELRTMKSEMARYLKEYQDLLNVKMALDIEIAAYRKLLEGEETRF
>Tni12B
-----------------MASTGFDQYFPA--TYKRRVVV-----RTAG-FGS--GGGLRGRSASPCYSAPVLSYASSRRSYLP--HLQAVSSYSSGLSAP----------LSFGAADPPLIQAK---------QIN-------SEFKTLRTQEKAELQDLNNRFVSFIERVHDLEQQNKLLETELQLLRQRQAD--PSNLRALYQHEIQQLRAAVEEASHEKRVAQDHLNRLEDVLKNLQKQFDDEVLGREEADGRLMDARKGADEAALGRAELDKRVRNLLDELDFMKHLFESEIAELQAQIEQS--TQVRVEMEVS-KPDLSAALYDIRGQYEKLALQNLQSAEEWFCSKVNVMAAGSAPR----RSAKDEAAEYRRLLKARELEIDAAREMNEALENQMQDVEQKQSAEIAALHDAISHLENELRATKNDMSRYLKDYQDLLNVKMALDIEIAAYRKLLEGEESRL
>TruSc7B
-----------------MASTSFDLYFPS--TYKRRVVV-----RTAG-FGS--GGGIGTRSASYSHSTPIVSYASSRRSYPS--HSQAASSFSSVHSAP----------LSFGAAAPPLIQAK---------QIN-------SEFKALRTQEKAELQDLNNRFVSFIERVHDLEQQNKLLETELQLLRQRQTD--PSNLRALYEHEIQQLHAAVDEAHHEKQVAQDHFNQLEDMLKSLQTRYDNEMLGRDEADGRLMDARKGADEAALGRAELEKRVRNLLDELDFMKHLFESEIAELQAQIQQR--TEVSVKMEVA-KPDLSAALYDIRGQYEKLALQNLQSAEEWFCNKVNVMAVGSARDKDNVRNAKDEVAEYRRLLKAKALDIDACHGMNGALENQIQDMEQKQSAEIAAMHDTITQLENELRATKNDMARYLKDYQDLLNVKMALEIEIAAYRKLLEGEENRL
>Hsa8A
-----------------MSSFSYEPYYST--SYKRRYVE-----TPRVHISSVRSGYSTARSAYSSYSAPVSSSLSVR------------RSYSSSSGS-----------LMPSLENLDLSQVA---------AIS-------NDLKSIRTQEKAQLQDLNDRFASFIERVHELEQQNKVLEAELLVLRQKHSE--PSRFRALYEQEIRDLRLAAEDATNEKQALQGEREGLEETLRNLQARYEEEVLSREDAEGRLMEARKGADEAALARAELEKRIDSLMDEISFLKKVHEEEIAELQAQIQY---AQISVEMDVT-KPDLSAALKDIRAQYEKLAAKNMQNAEEWFKSRFTVLTESAAKNTDAVRAAKDEVSESRRLLKAKTLEIEACRGMNEALEKQLQELEDKQNADISAMQDTINKLENELRTTKSEMARYLKEYQDLLNVKMALDIEIAAYRKLLEGEETRL
>Mmu14A
-----------------MSSFGYDPYFST--SYKRRYVE-----TPRVHISSVRSGYSTARSAYSSYSAPVSSSLSVR------------RSYSSSSGS-----------LMPSLENLDLSQVA---------AIS-------NDLKSIRTQEKAQLQDLNDRFASFIERVHELEQQNKVLEAELLVLRQKHSE--PSRFRALYEQEIRDLRLAAEDATNEKQALQGEREGLEETLRNLQARYEEEVLSREDAEGRLMEARKGADEAALARAELEKRIDSLMDEIAFLKKVHEEEIAELQAQIQY---AQISVEMDVSSKPDLSAALKDIRAQYEKLAAKNMQNAEEWFKSRFTVLTESAAKNTDAVRAAKDEVSESRRLLKAKTLEIEACRGMNEALEKQLQELEDKQNADISAMQDTINKLENELRSTKSEMARYLKEYQDLLNVKMALDIEIAAYRKLLEGEETRL
>TruSc338
------------------------MSYSSHISYRRPWDG--------YKSSQ----STKKSSASSSLFSS-----PRSPPS------------GRSILR------------LLSAERMDLVRMG---------SLN-------TELLDLRSQEREQLVELNDRFATYIEKVRHLELQNRALLEELEALRGQQNN--PSRLQTLYEAQVRSLRATIDSENGDKMQMEADRDKLRDLYEQIKERYQEEVKRRLEAEEALQRSRERASRAVRSTCDAEATVVSLCDELVFLKKVIAEERAELQAQLQVA---NISVD-LEVSRPDLSAALRDIRAQYERLAHKNMQVAEDWYKSKVASVAEAASANSEAVHAIREETREYRQLLQSRSAEIDALRNVIDSLNNQLQELEDTQEKEVAKYQVRISELEQDIGEAKQEMARYLREYQDLLNVKMALDIEITAYRKLLEGEEIRL
>Dre13B
---------------LVQCRFISTNGVQNKGDLKKKLPT--------NKTLASFENQKKKKSNKNYFIMSFDPFTTSSLSRRWEDFQSSTSTYRISRGPLSSSRWAMRLEPLQRWDQSDLSQAS---------LVN-------AELLDLRAQEREQLVGLNNRFASYIEKVRHLEQQNRALLLQLEALRRRQSQ--PSRVQQLYLQEVRGLREQLHQEAQNKARMEVQMEKLRDVHAQLHERWEEEARRRSQAEEDLQQLRDETGQAALCICDAEASVVSLVQELAFLKQVFAEEQEGLRVQLQVA---SLSVE-LDTSRPDLSAALREIRAQYESLAGRNMQTAEAWFRGVASVVELTDKQEEAVRVVREETAEYRRMLQSRSAEVEALRNVINSLNIQLGELEEMQNSEVTKYQGKIGDLERDIGDAKEEMSRYLREYQDLLNVKMALDVEIAAYRKLLEGEEIRF
>TniUnrA
------------------MSYSVETFGTP---FRRAMET-------RSSYS----RSSSGYRSQPWSRQGPGSAVTSSYRR------AVNAPLSRGY--------------SSADS-ADFSQSS---------VLN-------GDFR--RSNEKEQLQGLNDRFVV-------LHRQSSLPGAAEPADRG----------GDPGAAAEAELRAALEQIHRDKTQIQLDSEHLEEDIQRLRERLDEEARIRDETEAIIRVLKKDTSDSELAKSELEKKIQSLQDEVAFIRNNHEEEVSELLAHIQAA---QVSVERREPQRADITEALREIRCELEGHSQQNLQQVETWFLSRCSKLTEAAESNKDAIKSARDEIADYRRQLQTKTLELES---------------------------ETIDQLDNELKSTKWEMSRHLREYQDLLNVKMALDIEIAAYRKLLEGEETHF
>Hsa8B
------------------MSYSVETFGTP---FRRAMDT-------RSSYS----RSSSGYRSQPWTRSSLGSAVSASYRR------TVNAPLSRGY--------------SSADS-ADFSQNS---------VLN-------GDYR--RSNEKEQLQGLNDRFVVYIDKVHYLEQQNQQIEAEIQALRQRQVT--RTQLGDLYDQELQELRAALEQIHRDKTQIQLDSEHLEEDIQRLRDRLEEEARIRDETEAIIRVLKKDTSDSELAKSELEKKVQSLQDEVAFIRNNHEEEVSELLAHIQAA---QVSVERHEPQRADITEALREIRCELEGHSQQNQQQVESWFLSRYSKLTEAAESNKDAIKSARDEIADYRRQLQTRTVELESARGTRDSLERQLSDIEDRHSGDLAGFQETIDQLDNELKSTKWEMSRHLREYQDLLNVKMALDIEIAAYRKLLEGEETHF
>Dre21
------------------MSYPIDTIGSP---YRRVMDT-------RTSYS----SPSSGFRSQTWSRTSPS---SSSYKR------SFNVPVARAYGSA---------VLSSADS-LDFTQNS---------IIN-------GDYK--RSNEKEQLQGLNDRFAGYIDKVHFLEQQNQQIEAEIQALRQKQVS--QSQLGELYDQELQELRSMLEQTHHEKAQIQLDTDHIEEDIQRLRDRFDEEARIREETEAIVRALKKDMGDSALVKAELEKKVQSLQDEIAFIRNNHQEEISDLLAQVQAS---QITVEKRDYQKADITDALREIRSQLEGHSTQNLQQVEDWFMCRYSKLTEAAEQNKSAIKSARDEISDYRRQLQSKTVELESVRGTKESLERQLNDIEDRHNIDLASLQETIHQLENELKSTKWEMARHLREYQDLLNVKMALDIEIAAYSLISKGEKEDE
>Hsa8C
------------------MSYTLDSLGNPS-AYRRVTET-------RSSFSRVSGSPSSGFRSQSWSRGSPS-TVSSSYKR------SMLAPR-LAYSSA---------MLSSAESSLDFSQSSS--------LLNGGSGPG-GDYKLSRSNEKEQLQGLNDRFAGYIEKVHYLEQQNKEIEAEIQALRQKQAS--HAQLGDAYDQEIRELRATLEMVNHEKAQVQLDSDHLEEDIHRLKERFEEEARLRDDTEAAIRALRKDIEEASLVKVELDKKVQSLQDEVAFLRSNHEEEVADLLAQIQAS---HITVERKDYLKTDISTALKEIRSQLESHSDQNMHQAEEWFKCRYAKLTEAAEQNKEAIRSAKEEIAEYRRQLQSKSIELESVRGTKESLERQLSDIEERHNHDLSSYQDTIQQLENELRGTKWEMARHLREYQDLLNVKMALDIEIAAYRKLLEGEETRF
>Mmu14B
------------------MSYTLDSLGNPS-AYRRVTET-------RSSFSRVSGSPSSGFRSQSWSRGSPS-TVSSSYKR------SALAPR-LAYSSA---------MLSSAESSLDFSQSSS--------LLNGGSG---GDYKLSRSNEKEQLQGLNDRFAGYIEKVHYLEQQNKEIEAEIQALRQKQAS--HAQLGDAYDQEIRELRATLEMVNHEKAQVQLDSDHLEEDIHRLKERFEEEARLRDDTEAAIRALRKDIEESSMVKVELDKKVQSLQDEVAFLRSNHEEEVADLLAQIQAS---HITVERKDYLKTDISTALKEIRSQLECHSDQNMHQAEEWFKCRYAKLTEAAEQNKEAIRSAKEEIAEYRRQLQSKSIELESVRGTKESLERQLSDIEERHNHDLSSYQDTIQQLENELRGTKWEMARHLREYQDLLNVKMALDIEIAAYRKLLEGEETRF
