# Supplementary material for: Early vertebrate chromosome duplications and the evolution of the neuropeptide Y receptor gene regions
Source: BMC Evol Biol. 2008 Jun 25;8:184. doi: 10.1186/1471-2148-8-184 (PMC2453138; doi:10.1186/1471-2148-8-184)
Supplement: Additional file 4 — Compressed archive of alignment files for all analyzed families in fasta format. [file 1471-2148-8-184-S4.zip › NKR.fas]

>Tni18C
-----------------------------------------------------------------------MRTVTNFFLLNLAFSDVSMAAFNTLINFIYAAHGEWYFGEIYCKFHNFFPVTAVFASIYSMTAIAIDR----------------YTAIIHPLKPRMSAKATTAVIVCIWTLAVVLALPLCYFSTTRVMPR-----RTLCYVAWPRMSD--DPF--TYHIIVTVLVYVLPLLVMAVTYTIVGFTLWGGKIP-GDSADNYHGQIRAKRKQRSPVMEYKSNPPAKRRCFQRCFIQADVMGQTTQCPVPQLQSRQKMPAGMQIGDAFISGDCLLPP-PFNLHVSEWHP-EKVVKMMIIVVVTFALCWLPYHVYFIVTGLNKQLSKWKYIQQVYLSVLWLAMSSTMYNPIIYCCLNGRFRAGFKRVFCWCPFVRMSSY-----DELELRSTRLRQGHQSSTCTFSRVHTS-----------------------------------------------------------------------------------
>TruSc364
-----------------------------------------------------------------------MRTVTNYFLLNLAFSDVSMAAFNTLINFVYAAHGEWYFGEVYCKFHNFFPVTAVFASIYSMTAIAIDR----------------YVAIIHPLKPRLSAKATTGVIIGIWTLAVVLALPLCYFSTTRVLHR-----RTICYVAWPRMSD--DPF--MYHIIVTILVYVLPLLVMAITYTIVGLTLWGGGIP-GDSADNYHGQIRAKRKLRPLLIQLRCNPAAKRKCFQRCFILADVISQTTQRPVQQLQTT----------EVYVTLDHITHTSTVSVQLDTLSPVVQVVKMMIIVVVTFALCWLPYHVYFIVTGLNKQLSRWKYIQQVYLSVLWLAMSSTMYNPIIYCCLNGRFRAGFKRVFCWCPFVRMSSY-----DELELRSRRLQQGHQSSTCTFSRVNTS-----------------------------------------------------------------------------------
>Tni18B
----------------MAPSHNGSNITANYTNQFVQPPWRVALWSVAYSFVLAVAVFGNLIVIWIILAHKRMRTVTNYFILNLAFSDASMAAFNTLINFIYAAHGEWYFGESYCKFHNFFPVTSVFASIYSMTAIAVDR----------------YMAIIHPLKPRLSAKATTGVIICIWSFAVVLAFPLCYFSTTLVLPH-----KTLCYVAWPRKAD--DSF--MYHIIVIVLVYLLPLLVMAITYTIVGMTLWGGEIP-GDSSDNYHGQLRAKR--------------------------------------------------------------------------------KVVKMMIIVVLTFALCWLPYHVYFIVTGLSKQLSRQKYIQQVYLSVLWLAMSSTMYNPIIYCCLNSRFRAGFKRAFRWCPFIKVSSY-----DELELRTSRLNTTRQSSMYTLTRMDTTTMMIYDPAEGD------------------------------------------------------------------------
>TruSc26
----------------MAPSLNGSNITANYTNQFVQPPWRVALWSVAYSFVLAVAVFGNLIVIWIILAHKRMRTVTNYFILNLAFSDASMAAFNTLINFIYAAHGEWYFGKAYCKFHNFFPVTSVFASIYSMTAIAVDR----------------YMAIIHPLKPRLSAKATTGVIICIWSLAVVLAFPLCYFSTTLVLPH-----KTVCFVAWPRSAD--DSF--MYHIIVIVLVYLLPLLVMAITYTIVGMTLWGGEIP-GDSSDNYHGQLRAKR--------------------------------------------------------------------------------KVVKMMIIVVLTFALCWLPYHVYFIVTGLSKQLSKQKYIQQVYLSVLWLAMSSTMYNPIIYCCLNSRFRAGFKRAFRWCPFIKVSSY-----DELELRSSRLHPTRQSSMYTLTRMDTTMVMVYDHVDGD------------------------------------------------------------------------
>Dre1a
---------------------------------------------VAYSSVLAVAVFGNLIVIWIILAHKRMRTVTNYFLLNLAFSDASMAAFNTLINFIYATHGEWYFGEVYCKFHNFFPVTAVFASIYSMTAIAVDR----------------YMAIIHPLKPRLSATATKVVIVCIWALAVILAFPLCFYSTTRTMPR-----RTICYVAWPRPAE--DSF--MYHIIVTVLVYMLPLVVMGITYTIVGVTLWGGEIP-GDSSDNHHQQG-----------------------------------------------------------------------------------KKVVKMMIVVVVTFALCWLPYHIYFIVTGLNKRLNKWKSIQQVYLSVLWLAMSSTMYNPIIYCCLNGRFRAGFKRAFR-----------------------------------------------------------------------------------------------------------------------------
>Hsa4
--QAGNLSSSPSALGLPVASPAPSQPWANLTNQFVQPSWRIALWSLAYGVVVAVAVLGNLIVIWIILAHKRMRTVTNYFLVNLAFSDASMAAFNTLVNFIYALHSEWYFGANYCRFQNFFPITAVFASIYSMTAIAVDR----------------YMAIIDPLKPRLSATATKIVIGSIWILAFLLAFPQCLYSKTKVMPG-----RTLCFVQWPEGPK--QHF--TYHIIVIILVYCFPLLIMGITYTIVGITLWGGEIP-GDTCDKYHEQLKAKR--------------------------------------------------------------------------------KVVKMMIIVVMTFAICWLPYHIYFILTAIYQQLNRWKYIQQVYLASFWLAMSSTMYNPIIYCCLNKRFRAGFKRAFRWCPFIKVSSY-----DELELKTTRFHPNRQSSMYTVTRMESMTVVFDPNDADTTRSSRKKRATPRDPSFNGCSRRNSKSASATSSFISSPYTSVDEYS---------------------------
>Mmu3B
--QAGNFS---SALGLPVTSQAPSQVRANLTNQFVQPSWRIALWSLAYGLVVAVAVFGNLIVIWIILAHKRMRTVTNYFLVNLAFSDASVAAFNTLVNFIYGVHSEWYFGANYCRFQNFFPITAVFASIYSMTAIAVDR----------------YMAIIDPLKPRLSATATKIVIGSIWILAFLLAFPQCLYSKIKVMPG-----RTLCYVQWPEGPK--QHF--TYHIIVIILVYCFPLLIMGVTYTIVGITLWGGEIP-GDTCDKYHEQLKAKR--------------------------------------------------------------------------------KVVKMMIIVVVTFAICWLPYHVYFILTAIYQQLNRWKYIQQVYLASFWLAMSSTMYNPIIYCCLNKRFRAGFKRAFRWCPFIQVSSY-----DELELKTTRFHPTRQSSLYTVSRMESVTVLYDPSEGDPAKSSRKKRAVPRDPSANGCSHREFKSASTTSSFISSPYTSVDEYS---------------------------
>Dre1b
------------------MSSPRNSSNFTHINRFVQPPWRVALWSVAFALVLLVAVTGNLIVIWIIVAHKRMRTVTNYFLLNLAVSDVCVAALNALVNFVYGAHGHWYFSSAYCRFQNFYPVAAVFASIYSMSAIALDR----------------YMAIIHPMKPRLSAKVTKAVIVCVWILAAFLSFPLCFYSVTEVLPH-----RTVCYVAWPRKDD--DAF--IYHVVVALLVYLLPLALMAVTYSRVGLTLWGGDFP-GHSSENLLDHLQAKR--------------------------------------------------------------------------------KVVKMMVIVVVTFAICWLPYHVYFIVTSFNRALRRFKWIQQVYLSVLWLSMSSSMYNPIIYCCLNSRYK-------------------------------------------------------------------------------------------------------------------------------------
>Tni12
--MDPLFNIT-DVP-DWATNST-RNETE-YWNQFVQPVWRIVLWAIAYSCIVVVSVVGNLTVIWIIVAHKRMRTVTNYFLLNLAFAEASMSAFNTVINFTYAVHNEWYFGLVYCRFHNFFPIAAVFASIYSMTAIALDR-TRSPYEPTTSASFPRYMAIIHPLQQRMSSTETKVVVAVIWVLALLLAFPQYYYSTTEQLPG-----RVVCYIDWPEYSV--CDFKKLYYVCVAVLIYFLPLLVMGCAYLVVGLTLWASEIP-GDSSDRYKEQLTAKR--------------------------------------------------------------------------------KVVKMMIVVVCTFAICWLPFHVYFLLHQFFPDMFEERFIQQVYLAIMWLAMSSTMYNPIIYCCLNDRFRAGFKQASQFCPCVPRGSY-----EGLELKSTRYLQT-QTSVYKASRMETTVSTVLQVGEDTEQPRVKVTA-RGAGRVVGGARPDSSSLDLTSNGSSSRSVSKTVSEASSFYSSIN------------------
>TruSc114
--MDPLFNTT-DVP-DWTINST-KNGTE-YSNQFVQPVWRIVLWAIAYSCIVLVSVVGNVTVIWIIMAHKRMRTVTNYFLLNLAFAEASMSAFNTVINFTYAVHNEWYFGLVYCRFHNFFPIAAVFASIYSMTAIALDSSALNENQSERWFLFCRYMAIIHPLQQRMSSTETKVVVAVIWLLALLLAFPQYYYSTTDELPG-----RVVCYIDWPEYTV--CDFKKIYYVCVAILLYFLPLLVMGCAYLVVGLTLWASEIP-GDSSDRYKEQLTAKR--------------------------------------------------------------------------------KVVKMMIVVVCTFAICWLPFHVYFLLHQFFPNMFEERFIQQVYLAIMWLAMSSTMYNPIIYCCLNDRFRAGFKQAFQFCPCVPHGSY-----EGLELKSTRYLQT-QTSVYKASRMETTVSTVLQMGEDIEQPKVKVTAGRGPSGVVGGARPDSSSLDLTSNGSSSRSISKTVSEASSFYSSHN------------------
>Dre5
--MDSFITST-DFPSNWTVNSTAQNETEIYWNQFVQPVWRIVLWAVAYSTIVVVSVVGNITVIWIILAHKRMRTVTNYFLVNLAFAEASMSAFNTVINFVYSVHNEWYFGLYYCRFHNFFPIAAVFASIYSMTAIALDR----------------YMAIIHPLQQRMSATQTKVVIGVIWILALLLAFPQYYYSDTDQLPG-----RVVCYIDWPEYTL--LDFKTMYFVCVAVLIYFLPLLVMGCAYLVVGLTLWASEIP-GDSSDRYQEQLTAKR--------------------------------------------------------------------------------KVVKMMIVVVCTFAVCWLPYHVYFLIHQFYPHLFEHTFIQQVYLTIMWLAMSSTMYNPIIYCCLNDRFRAGFKQAFRCCPCVPEGSY-----EGLELKSTRYLQT-QTSLYRASRMETSV----------------------------------------------------------------------------------
>Dre10
--MDPLYITSPNSSADNGSAGSPVNDTEVFGNQFVQPVWQIVLWAIAYCTIVLVSVVGNITVIWIILAHKRMRTVTNYFLVNLAFAEASMSAFNTVINFIYAVHNEWYFGLVYCRFHNFFPIAAVFASIYSMTAIALDR----------------YMAIIHPLQQRLSSAETKLVVCVIWALALMLAFPQYYFSSTAQLPG-----RVVCYINWPEYSM--WDFQKTYYVCVVVLIYFLPLLVMGCAYLVVGCFLWASEIP-GDSSDRYREQLIAKR--------------------------------------------------------------------------------KVVKMMIVVVCTFAVCWLPYHVYFIVHQFLPHLFEERYIQQVYLGIMWLAMSSTMYNPIIYCLLNDRFRAGFQQAFSWCPCVPQGSY-----EGLELKSTRYLQT-QASIFRASRMETTVSTVMPTGDG-ELP----------------ENPNRSSVDLTSNGSS-RSASK-------------------------------
>TniUnrA
--MDPLYSTA-DPNGTNDRNVSVNHSEE--FNQFVQPVWQISLWAAAYCSIVAVSVVGNLAVIWIILAHKRMRTVTNYFLVNLAFAEASMSAFNTVINFAYAVHNEWYFGSGYCRFHNFFPIAAIFASIYSMTAIALDR----------------YMAIIHPLQPRLTSTETRAVMLVIWVLALLLAFPQYYYSDTALLPG-----RTVCYIDWPEYSA--LDFKKIYYVCVTLLIYFLPLCIMGCAYTTVGVSLWASEIP-GDSSEHYKQQLTAKR--------------------------------------------------------------------------------KVVKMMIVVVCTFAICWLPYHIYFLLHQFFPELFEQRYIQQVYLAVMWLAMSSTMYNPIIYYCLNSRFRAGFQQVFVCC--APTVAQ-----EELELKSPRYLQT-QVSLCRASQMETAASTVVQPVESELKCPDSAPR--------SPRSRHPEEVALSSSGTFPRSSRGPPE----------------------------
>TruSc27
--MDPLYKTA-DLNGTNDRNMPVNYSEE--FNQFVQPVWQITLWAAAYCSIVAVSVVGNLVVIWIILAHKRMRTVTNYFLVNLAFAEASMSAFNTVINFAYAVHNEWYFGSGYCRFHNFFPIAAIFASIYSMTAIALDR----------------YMAIIHPLQQRLTSTETRVVIAVVWVLALLLAFPQYYYSATALLPG-----RTVCYIDWPEYTT--VDFKKIYYVCVTLLIYFLPLCIMGLAYTTVGVTLWASAIP-GDSSEHYKQQLTHTRTYT----------------------------------------------------------------------HTHTHTHTQTRMMIVVVCTFAICWLPYHVYFLLHQFFPELFEERYIQQVYLAVMWLAMSSTMYNPIIYYCLNSRFRAGFQQVFVCC--TPTVAQ-----EELELKSPRYLQT-QVCVRRG--------VVVKSAVGTHGSRDVLSQ--------QDR---PQPVSVNLLHQTSGRSRGM------------------------------
>Hsa2
--MDNVLPVDSDLSPNISTNTS-----E--PNQFVQPAWQIVLWAAAYTVIVVTSVVGNVVVMWIILAHKRMRTVTNYFLVNLAFAEASMAAFNTVVNFTYAVHNEWYYGLFYCKFHNFFPIAAVFASIYSMTAVAFDR----------------YMAIIHPLQPRLSATATKVVICVIWVLALLLAFPQGYYSTTETMPS-----RVVCMIEWPEHPN--KIYEKVYHICVTVLIYFLPLLVIGYAYTVVGITLWASEIP-GDSSDRYHEQVSAKR--------------------------------------------------------------------------------KVVKMMIVVVCTFAICWLPFHIFFLLPYINPDLYLKKFIQQVYLAIMWLAMSSTMYNPIIYCCLNDRFRLGFKHAFRCCPFISAGDY-----EGLEMKSTRYLQT-QGSVYKVSRLETTISTVVGAHEEEPED---------------GPKATPSSLDLTSNCSSRSDSKTMTESFSFSSNVLS------------------
>Mmu6
--MDNVLPVDSDLFPNTSTNTS-----E--SNQFVQPTWQIVLWAAAYTVIVVTSVVGNVVVIWIILAHKRMRTVTNYFLVNLAFAEACMAAFNTVVNFTYAVHNVWYYGLFYCKFHNFFPIAALFASIYSMTAVAFDR----------------YMAIIHPLQPRLSATATKVVIFVIWVLALLLAFPQGYYSTTETMPS-----RVVCMIEWPEHPN--RTYEKAYHICVTVLIYFLPLLVIGYAYTVVGITLWASEIP-GDSSDRYHEQVSAKR--------------------------------------------------------------------------------KVVKMMIVVVCTFAICWLPFHIFFLLPYINPDLYLKKFIQQVYLASMWLAMSSTMYNPIIYCCLNDRFRLGFKHAFRCCPFISAGDY-----EGLEMKSTRYLQT-QSSVYKVSRLETTISTVVGAHEDEPEE---------------GPKATPSSLDLTSNGSSRSNSKTMTESSSFYSNMLA------------------
>Tni5
------------------------------------PLSQVALWAIAYSLIILVSITGNITVIWIILAHRRMRTVTNYFIVNLAFSDVSMASFNTLFNFVYALHNDWYFGLGYCRFQNFFPITAMFSSIYSMAAISVDR----------------YMAIIHPLKPRLSSTSTKVVIALIWVVAVCLAFPQCYYSVTRFYYP-----RTVCMVDWPGDYG--GKHQLSYQYAVILLIYLLPLLVMLVTYSIVGRSLWGGQIP-GEATDHYHSQIKAKR--------------------------------------------------------------------------------KVVKMMVVVVVTFALCWLPYHVYFILGSFNIDIYKQHYIQQVYLAIFWLAMSSTMYNPIIYCCLNQRFRAGFRHAFAWCPFIKVSEE-----DKMELQHTHTFRVTMTRSHRRESAHTK--INHACDAN----------------------------HTERETQKRT-----------------------------------
>TruSc155
--------------------------NETTWNQFQQPDWQVALWAIAYSLIILVSITGNITVIWIILAHRRMRTVTNYFIVNLAFSDVSMASFNTLFNFVYALHNDWYFGLGYCRFQNFFPITAMFSSIYSMAAIAVDR----------------YMAIIHPLKPRFSSTTTKVVIALIWVVAVCLAFPQCYYSVTRFYYP-----RTVCMVDWPGDYG--GKHQLSYQYALILLIYLLPLLVMLVTYSIVGRSLWGGHIP-GEATDHYHNQITAKR--------------------------------------------------------------------------------KVVKMMVIVVVTFALCWLPYHVYFILGSFNIDIYKQHYIQQVYLAIFWLAMSSTMYNPIIYCCLNQRFRAGFRHAFAWCPFIKVSDE-----DKMELQHTHTFRVTMTRSHRRESAQTK--INHTCDANP-------------------------PTNMERDVKAHGAHKV-------------------------------
>Mmu10
--------MGAHASVTDTNILSGLESNATGVTAFSMPGWQLALWATAYLALVLVAVTGNATVIWIILAHERMRTVTNYFIINLALADLCMAAFNATFNFIYASHNIWYFGSTFCYFQNLFPVTAMFVSIYSMTAIAADRQERA------------YMAIVHPFQPRLSAPSTKAVIAVIWLVALALASPQCFYSTITVDQG-----ATKCVVAWPNDNG--GKMLLLYHLVVFVLIYFLPLVVMFAAYSVIGLTLWKRAVPRHQAHGANLRHLQAKK--------------------------------------------------------------------------------KFVKAMVLVVVTFAICWLPYHLYFILGTFQEDIYYRKFIQQVYLALFWLAMSSTMYNPIIYCCLNHRFRSGFRLAFRCCPWGTPTEE-----DRLELTHTPSISRRVNRCHTKETLFMTGDMTHSEATNG-------------------------QVGGPQDGEPAGP----------------------------------
>HsaNK2R
--------MGTCDIVTEANISSGPESNTTGITAFSMPSWQLALWAPAYLALVLVAVTGNAIVIWIILAHRRMRTVTNYFIVNLALADLCMAAFNAAFNFVYASHNIWYFGRAFCYFQNLFPITAMFVSIYSMTAIAADR----------------YMAIVHPFQPRLSAPSTKAVIAGIWLVALALASPQCFYSTVTMDQG-----ATKCVVAWPEDSG--GKTLLLYHLVVIALIYFLPLAVMFVAYSVIGLTLWRRAVPGHQAHGANLRHLQAKK--------------------------------------------------------------------------------KFVKTMVLVVLTFAICWLPYHLYFILGSFQEDIYCHKFIQQVYLALFWLAMSSTMYNPIIYCCLNHRFRSGFRLAFRCCPWVTPTKE-----DKLELTPTTSLSTRVNRCHTKETLFMAGDTAPSEATSG-------------------------EAGRPQDG--SGLWFGYGLLAPTKTHVEI------------------
>Dme3RC
--SQTLSTDLPAVGDVEDAAEDAAASMETGSFAFVVPWWRQVLWSILFGGMVIVATGGNLIVVWIVMTTKRMRTVTNYFIVNLSIADAMVSSLNVTFNYYYMLDSDWPFGEFYCKLSQFIAMLSICASVFTLMAISIDR----------------YVAIIRPLQPRMSKRCNLAIAAVIWLASTLISCPMMIIYRTEEVPVRGLSNRTVCYPEWPDGPTNHSTMESLYNILIIILTYFLPIVSMTVTYSRVGIELWGSKTI-GECTPRQVENVRSKR--------------------------------------------------------------------------------RVVKMMIVVVLIFAICWLPFHSYFIITSCYPAITEAPFIQELYLAIYWLAMSNSMYNPIIYCWMNSRFRYGFKMVFRWCLFVRVGTEP---FSRRENLTSRYSCSGSPDHNRIKRNDTQKSILYTCPSSPKSHRISHSGTGRSATLRNSLPAESLSSGGSGGGGHRKRLSYQQEMQQRWSGPNSATAVTNSSSTANTTQLLS
>Dme3RA
-------DNLESINEAKDFLTECLFPSPTR--PYELPWEQKTIWAIIFGLMMFVAIAGNGIVLWIVTGHRSMRTVTNYFLLNLSIADLLMSSLNCVFNFIFMLNSDWPFGSIYCTINNFVANVTVSTSVFTLVAISFDR----------------YIAIVHPLKRRTSRRKVRIILVLIWALSCVLSAPCLLYSSIMTKHYYNGKSRTVCFMMWPDGRYPTSMADYAYNLIILVLTYGIPMIVMLICYSLMGRVLWGSRSI-GENTDRQMESMKSKR--------------------------------------------------------------------------------KVVRMFIAIVSIFAICWLPYHLFFIYAYHNNQVASTKYVQHMYLGFYWLAMSNAMVNPLIYYWMNKRFRMYFQRIICCCCVGLTRHRFDSPKSRLTNKNSSNRHTRAETKSQWKRSTMETQIQQAPVTSSCREQRSAQQQQPPGSGTNRAAVECIMERPADGSSSPLCLSINNSIGERQRVKIKYISCDEDNNPVELSPKQM
>Cin12q
--MNITSTHDPSDRMVTDVTATTEDHHEDEENPFAQSPYAIFGWSVVYGLLVVVALVGNLGICWIVIRNKRMQTVTNFFLASTAFADSNVIGFNTVFNFTYALNNDWYFGKAFCHFINFVPIGAVLASILSITVISLDR----------------FVVIMYPLRRRTSRKTAKMTIAGIWLFSLGVAFPQCFFATITTEESG---TRTTCSIQWPDGVS--GRMRLGYQLSFMVISYFLPLIILAVSYVAMALRLCGSNNQVGHQNETQLRRIANNK--------------------------------------------------------------------------------KAVRMMMLVVVVFAICWCPYHLFFLADYIVSDSYHWEKIQQVYLAVFWVAMSSSMYNPFIYCWNNSRFKESFRELFHCG-------------------GARGHRSFAFRLRQRSRGA-------------------------------------------------------------------------------------
