# Supplementary material for: Early vertebrate chromosome duplications and the evolution of the neuropeptide Y receptor gene regions
Source: BMC Evol Biol. 2008 Jun 25;8:184. doi: 10.1186/1471-2148-8-184 (PMC2453138; doi:10.1186/1471-2148-8-184)
Supplement: Additional file 4 — Compressed archive of alignment files for all analyzed families in fasta format. [file 1471-2148-8-184-S4.zip › NPYR.fas]

>HsaPRLHR
------GSVAGADAPAVTPFQSLQLVHQLKGLIVLLYSVVVVVGLVGNCLLVLVIAR-VRRLHNVTNFLIGNLALSDVLMCTACVPLTLAYAFEPRGWVFG--GGLCHLVFFLQPVTVYVSVFTLTTIAVDRYVVLVHPLRRRISLRL--SAYAVLAIWALSAVLALPAAVHTYHVELKPHDV--------------RLC----EEFWG-SQERQRQLYAWGLLLVTYLLPLLVILLSYVRVSVKLRNRVVPGSQADWDRARRRRTFCLLVVIVVVFAVCWLPLHVFNLLRDLDPHAIDP-----YAFGLVQLLCHWLAMSSACYNPFIYAWLHDSFREELRKLLVAWPRKIAPHGQNMTVSVVI----------------------------
>HsaNPY2R
--PQTTPRGELVPD-PEPELIDSTKLIEVQVVLILAYCSIILLGVIGNSLVIHVVIK-FKSMRTVTNFFIANLAVADLLVNTLCLPFTLTYTLM-GEWKMG--PVLCHLVPYAQGLAVQVSTITLTVIALDRHRCIVYHLESKISKRI--SFLIIGLAWGISALLASPLAIFREYS---LIEII-----------PDFEIVACTEKWPGEEKSIYGTVYSLSSLLILYVLPLGIISFSYTRIWSKLKNHVSPGAANDHYHQRRQKTTKMLVCVVVVFAVSWLPLHAFQLAVDIDSQVLDL---KEYKL--IFTVFHIIAMCSTFANPLLYGWMNSNYRKAFLSAFR-CEQRLDAIHSEVSVTFKAKKNLEVRKNS-GPNDSFTEATNV-----
>GgaNPY2R
LPRYTTPVSELALD-PKPELKDSTTLVEVQIILIFAYCSIILLGVIGNSLVIHVIIK-FKSMRTVTNFFIANLAVADLLVNTLCLPFTLVYTLL-GEWKLG--PVLCHLVPYAQALAVHVSTVTLTVIALDRHRCIVYHLESKISKRI--SFLIIGVAWAVSALLASPLAIFREYS---LIEII-----------PDFKIVVCSEKWPGEGQLNYGTIYSVSMLLIQYVLPLAIISYAYTRIWTKLKNHVSPGAGNDHYHHRRQKTTKMLVCVVVVFAVSWLPFHAFQLVSDIDSQVLDL---KEYKL--IYTVFHVIAMCSTFANPLLYGWMNNNYRTAFLTAFQ-CEQRLDSIHPEVSAAFKARKKLEAKKSQ-FPGDSFTQPTNV-----
>DreNPY2R
TNCCAPDTAEVDAA-LLDGLEDSTKLVGVQVILILAYSTIIFFGMTGNSLVIYVVYK-FRNLHTVTNYFIVNLAVADLLVNTLCLPFTLMYTLY-GEWKFG--QVMCYLLPYAQGLAVHVSTITLNVIALDRYRSIVYHMETKMSKDM--CVVVIAITWVASAILASPLAIFREYV---TFDLS-----------PEQTIQGCAEKWPG--SSTDGTIYSIAMFFLQYGLPLSIISFAYTRIWNKLRNHVSPGGGRSDRHQRRQKTTKMLVAVVVVFTVSWLPFHAFQLAVDIDSSVLEM---KDFKL--LYTAFHIVAMCSTFANPILYGWMNRNYRGSFVAVFK-CGRINNGMRRVSSSEAVREKCTRNLENT-ISIALTQANTLV-----
>TruNPY2R
FNCCGAANPTNDSN-VLE-LDDSTKLVGVQVILILAYSTIILFGVTGNSLVIYVIYR-FKNLRTVTNFFIVNLAVADLLVNMLCLPFTLIYTLY-GEWKFG--QVLCFMLPCAQGMAVYVSTITMNVIALDRYRSIVNHMETKMSKDM--CTVVIVFTWAVSALLASPLAIFREYW---TFDLL-----------PGESIQVCTEKWPE--SSVNASIYSISALLVQYGLPLAVISVAYARIWSKLKKTR---GGRNDRHQRRRKTTKMLLMMVVVFAVCWLPFHAFQLAVDIDSTVLSM---KDFKL--LFTVFHIVAMCSTFANPILYGWMNNNYRMAFLSVFE-CYQPR----------TLRSREPQKYEER-VCTDCKSTNV-------
>TniNPY2R
FNCCGIADSTNDSN-VLE-LEDSTRLVGVQVVLILAYSAIILFGVTGNSLVIYVIYR-FKNLRTVTNYFIVNLAVADLLVNMLCLPFTLVYTLY-GEWKFG--QVLCFMLPCAQGMAVYVSTITMNAIALDRYRSIVNHMETKMSKDM--CMVVIAFTWAVSALLASPLAIFREYG---TFDLL-----------PGESIQVCTEKWPE--SSVNASIYSVSALLVQYGLPLAVISVAYIRIWDKLKKTR---GGRNDRHQRRRKTTKMLLMMVVVFAVSWLPFHAFQLAVDIDSSVLSM---KDFKL--LFTVFHIIAMCSTFANPILYGWMNTNYRVAFLSVFK-CYQP------------------------------------------
>GgaY7
WHTEDSVTPSLDLSGSHSVMMDSTKIPGVQVVLIAAYSLIILLGFIGNSLVIYIIVK-YKTMRTVTNLFIANLALADLMVDTLCLPFTLVYTLL-DEWKFG--AVLCHLVPYAQALSVHVSTLTLTVIALDRYRCIVFHLDSRISRRL--SFTIIAIMWLAAAILAGPLAIFREFR---YEEIPS----------INLKMAVCSEKWPS-GNNRDATIYSLSMLLLQYVFPLAVICYAYTRIWFKLKNHVSP-TSRNENQCRRRKTTKMLVMVVVVFAVCWLPFHIFQLAIDLD-LVLIF---HEYKL--LYTVFHVGAMCSTFVNPLLYGWMNKNYRNGFLMFFR-CQNKPESIHAEGSVRGRSYIFRASTLNGSIKHAAGNGPTEV-----
>DareY7
---TSLGNDSVNTY-KPAFVDDITKHLSVQISLILAYSLIILLGLVGNTLVIYMIIL-YRNMRTVTNYFIANLALADLMVDTVCLPFTLVYTLL-DEWKFG--AVMCHMVPYSQALSVHVSILTLTIIALERYRCIVFHLGQRLNRCT--SFIIIGLTWAFAAILAGPLAIFREYR---YEEIPY----------IDLRIAVCSEKWPN-GTNRDAVIYSLSMLLLQYVVPLAIISYAYVCIWIKLKNHVSP-SNRNDGIVRRKKTTKMLALVVVVFAVCWLPFHMFQLASDLD-LILKF---KEYKL--IYTLFHIVAMCSTFVNPLLYGWMNQNYRNGFLMFFR-CEHKPDSIYPDGSFRTRS--LRGMIVNG---YNDGQPAAAV-----
>FuguY7
---MTLLNGTMGFY-PPSFHTDITKHIGVQITLIMAYSLIILLGLLGNSLVIYMIIR-YRTMRTVTNFFIANLALADLLVDTFCLPFTLVYTLL-DEWKFG--AVLCHMVPFAQALSVHVSILTLTVIALERYRCIIFHLGRRLTWHS--SFLIMALTWTMSAVLAAPLAIFREYR---LEEIPS----------INLRISVCSERWPD-GTSRDGIIYSLSMLLLQYIIPLAIISYAYICIWVKLKNHISP-STRNDSINRRKKTTKMLALVVLVFAICWLPFHVIQLASDLD-LVLRL---NEYKL--IYTVFHIVAMCSTFTNPLLYGWMNKNYRNGFLMVFR-CEDKPDSLHPDGSFRTRS--VRRLTLNG---RNGGHPPTAV-----
>TniY7
---WTLLNGSMGLY-PPGFHTDITKHIGVQITLITAYSLIILLGLLGNSLVIYMIIR-YRTMRTVTNFFIANLALADLLVDTLCLPFTLVYTLL-DEWKFG--AVLCHMVPFAQALSVHVSILTLTVIALERYRCIIFHLGRRLTWHS--SLLIMALTWTMSAILAAPLAIFREYR---HEEIPF----------INLRISVCLEKWPH-GTSRDGVIYSLSMLLLQYIIPLAIISYAYICIWVKLKNHVSP-CTRNDSINRRKKTTKMLALVVVVFAICWLPFHVIQLASDLD-LALRL---KEYKL--IYTVFHIVAMCSTFTNPLLYGWMNKNYRNGFLMVFR-CEDKPDSFHPDGSFRTRS--VRRLPLNG---RNGGHPPTAV-----
>LaflY27
ASPESGPQPSLVVA-SELGVRDSTKLLGVQVVLHRRYSIIILLGVVGNSLVIYLIAR-YRGMRTVTNYFIANLALADLLVNALCLPFTLAYTLT-DEWSFG--SVLCHLVPFSQALAVLVSTLTLTAIALDRQRCIVHHLESRLSQRV--SFIIVSAIWGLGAVLACPLAVFREYH---HVEFPG----------LGRR-AVCTESWPG-GQERDAIIYSVSMLVLQYVLPLCIITCAYARIWAKLRSHVSPGRANVDRQCRRKKTTKMLLSVVVVFAVSWLPFNAFQLASDIHGRVLDL---SEYKAR-LHACSTWWPLCSTFANPFLYGWMNTNYRNGFLTVFR-CERNTDAIRPETELASMRTRSLRDGPRRQLQQQQQQQQCVAS----
>DrmeNPFR
SDLNETGSRPLDPVLIDRFLSNRAVDSPWYHMLISMYGVLIVFGALGNTLVVIAVIR-KPIMRTARNLFILNLAISDLLLCLVTMPLTLMEILS-KYWPYGSCSILCKTIAMLQALCIFVSTISITAIAFDRYQVIVYPTRDSLQFVG--AVTILAGIWALALLLASPLFVYKELINTDTPALLQ----------LQDTIPYCIEDWPS---RNGRFYYSIFSLCVQYLVPILIVSVAYFGIYNKLKSRITVVQRKVERGRRMKRTNCLLISIAIIFGVSWLPLNFFNLYADMERSPVTQ---SMLVR---YAICHMIGMSSACSNPLLYGWLNDNFRKEFQELLCRCSDTNVALNGHTTGCNARRRRKLGAELSKGELKLLGPGGAQSGT--
>HsaTACR1
-----PNISTNTSEP-----NQFVQPAWQIVLWAAAYTVIVVTSVVGNVVVMWIILA-HKRMRTVTNYFLVNLAFAEASMAAFNTVVNFTYAVH-NEWYYG--LFYCKFHNFFPIAAVFASIYSMTAVAFDRYMAIIHPLQPRLSATA--TKVVICVIWVLALLLAFPQGYYSTTETMPSR-------------------VVCMIEWPEHPNKIYEKVYHICVTVLIYFLPLLVIGYAYTVVGITLWASEIPGDRYHEQVSAKRKVVKMMIVVVCTFAICWLPFHIFFLLPYINPDLY-----LKKFIQQVYLAIMWLAMSSTMYNPIIYCCLNDRFRLGFKHAFR--CCPFISAGDYEGLEMKSSTVVGAHEEEPEDGPKATPSSLDLTSNC
>HsaTACR3
----LPVASPAPSQPWANLTNQFVQPSWRIALWSLAYGVVVAVAVLGNLIVIWIILA-HKRMRTVTNYFLVNLAFSDASMAAFNTLVNFIYALH-SEWYFG--ANYCRFQNFFPITAVFASIYSMTAIAVDRYMAIIDPLKPRLSATA--TKIVIGSIWILAFLLAFPQCLYSKTKVMPGR-------------------TLCFVQWPEGPKQHFT--YHIIVIILVYCFPLLIMGITYTIVGITLWGGEIPGDKYHEQLKAKRKVVKMMIIVVMTFAICWLPYHIYFILTAIYQQLN-----RWKYIQQVYLASFWLAMSSTMYNPIIYCCLNKRFRAGFKRAFR--WCPFIKVSSYDELELKTVVFDPNDADTTRSSRKKRATPRDPSFNG
>HsaTACR2
------ISSGPESNTTG--ITAFSMPSWQLALWATAYLALVLVAVTGNAIVIWIILA-HRRMRTVTNYFIVNLALADLCMAAFNAAFNFVYASH-NIWYFG--RAFCYFQNLFPITAMFVSIYSMTAIAADRYMAIVHPFQPRLSAPS--TKAVIAGIWLVALALASPQCFYSTVTMDQGA-------------------TKCVVAWPEDSGGKTLLLYHLVVIALIYFLPLAVMFVAYSVIGLTLWRRAVPGHANLRHLQAMKKFVKTMVLVVLTFAICWLPYHLYFILGSFQEDIY-----CHKFIQQVYLALFWLAMSSTMYNPIIYCCLNHRFRSGFRLAFR--CCPWVTPTKEDKLELTPTLFMAGDTAPSEATSGEAGRPQDGSGLW
>LystYR
FNASEPDPESNGSDTDGGHAAISEQPMYAKVIIVLMYVLIILVAVGGNLLFSYVIVM-YPKMRSVTNLFLLNLAISDIVKAVICNPFAFIANLILLYWPYG--EFMCQVVTYIQVVAVFLSAFTLVAMSVDRYVAILKPMRPRLSKRA--FAITMATIWILSLSAPLPTAITSRVTKQSNSTG------------------LCLEHFEN---DHNRYIYSIVIMMLQYFVPLAVITVTNTHIGYIVWIKKTPGDRDRRMAASKRRLVKMIIIVVVIYAVCWLPVHVITLVGDHNPDIYN-----QPHMNVVWLCAQWLAMSHSCYNPFVYFSLSATFRRNLRRMTHACRLKQKRLRQHLSMRSYGSAESIPSKVSAGSLHSSNRGAKHVNT--
>HsaGPR83
FSWNNYTFSDWQNFVGRRRYGAESQNPTVKALLIVAYSFIIVFSLFGNVLVCHVIFK-NQRMHSATSLFIVNLAVADIMITLLNTPFTLVRFVN-STWIFG--KGMCHVSRFAQYCSLHVSALTLTAIAVDRHQVIMHPLKPRISITK--GVIYIAVIWTMATFFSLPHAICQKLFTFKYSED--------------IVRSLCLPDFPE-PADLFWKYLDLATFILLYILPLLIISVAYARVAKKLWLCNMIGEQYFALRRKKKKTIKMLMLVVVLFALCWFPLNCYVLLLSSKVIRTN---------NALYFAFHWFAMSSTCYNPFIYCWLNENFRIELKALLSMCQRPPKPQEDRPPSPVPSFRVAWTEKNDGQRAPLANNLLPT-----
>HsaBDKRB1
----SSNQSQLFPQNATACDNAPEAWDLLHRVLPTFIISICFFGLLGNLFVLLVFLL-PRRQLNVAEIYLANLAASDLVFVLG-LPFWAENIWNQFNWPFG--ALLCRVINGVIKANLFISIFLVVAISQDRYRVLVHPMASRRQQRRRQARVTCVLIWVVGGLLSIPTFLLRSIQAVPDLN-----------------ITACILLLPH---EAWHFARIVELNILGFLLPLAAIVFFNYHILASLRTREEVSRTRCGGRKDS-KTTALILTLVVAFLVCWAPYHFFAFLEFLFQVQAVRGCFWEDFIDLGLQLANFFAFTNSSLNPVIYVFVGRLFRTKVWELYKQCTPKSAPISSSHRKEIFQLFWRN-----------------------
>HsaGPR74
----NDTKHHLYSDINITYVNYYLHQPQVAAIFIISYFLIFFLCMMGNTVVCFIVMR-NKHMHTVTNLFILNLAISDLLVGIFCMPITLLDNII-AGWPFG--NTMCKISGLVQGISVAASVFTLVAIAVDRFQCVVYPFKPKLTIKT--AFVIIMIIWVLAITIMSPSAVMLHVQEEKYYRVRL------NSQNKTSPVYWCREDWPNQE---MRKIYTTVLFANIYLAPLSLIVIMYGRIGISLFRAAVPHEQWHVVSRKKQKIIKMLLIVALLFILSWLPLWTLMMLSDYADLSPNE---LQIINIYIYPFAHWLAFGNSSVNPIIYGFFNENFRRGFQEAFQLQLCQKR-AKPMEAYAVQESTFQN---PHGETLLYR--KSAEK----
>HsaGPR147
----NGTNTEATPATNLTFSSYYQHTSPVAAMFIVAYALIFLLCMVGNTLVCFIVLK-NRHMHTVTNMFILNLAVSDLLVGIFCMPTTLVDNLI-TGWPFD--NATCKMSGLVQGMSVSASVFTLVAIAVERFRCIVHPFREKLTLRK--ALVTIAVIWALALLIMCPSAVTLTVTREEHH-FMV------DARNRSYPLYSCWEAWPEKG---MRRVYTTVLFSHIYLAPLALIVVMYARIARKLCQAPGPAAADPRASRRRARVVHMLVMVALFFTLSWLPLWALLLLIDYGQLSAPQ---LHLVTVYAFPFAHWLAFFNSSANPIIYGYFNENFRRGFQAAFRARLCPRPSGSHKEAYSEPSESGPSSGAPRPGRLPLRNGRVAHHGL--
>HsaCCKBR
-----NSSSVGNLSCEPPRIRGAGTRELELAIRITLYAVIFLMSVGGNMLIIVVLGL-SRRLRTVTNAFLLSLAVSDLLLAVACMPFTLLPNLM-GTFIFG--TVICKAVSYLMGVSVSVSTLSLVAIALERYSAICRPLQARVWQTRSHAARVIVATWLLSGLLMVPYPVYTVVQPVG------------------PRVLQCVHRWPSAR---VRQTWSVLLLLLLFFIPGVVMAVAYGLISRELYLGLRFDRPTQAKLLAKKRVVRMLLVIVVLFFLCWLPVYSANTWRAFDGPG--A---HRALSGAPISFIHLLSYASACVNPLVYCFMHRRFRQACLETCAR--CCPRP-PRARPRALPDEDPPTPSIASLSRLSYT-----------
>HsaCCKAR
----LGLENETLFCLDQPRP----SKEWQPAVQILLYSLIFLLSVLGNTLVITVLIR-NKRMRTVTNIFLLSLAVSDLMLCLFCMPFNLIPNLL-KDFIFG--SAVCKTTTYFMGTSVSVSTFNLVAISLERYGAICKPLQSRVWQTKSHALKVIAATWCLSFTIMTPYPIYSNLVPFTKN--------------NNQTANMCRFLLPNDV---MQQSWHTFLLLILFLIPGIVMMVAYGLISLELYQGIKFENSSAANLMAKKRVIRMLIVIVVLFFLCWMPIFSANAWRAYDTAS--A---ERRLSGTPISFILLLSYTSSCVNPIIYCFMNKRFRLGFMATFP---CCPNPGPPGARGEVGEEEEGGTTGASLSRFSYS-----------
>HsaGPR103
---NLTREQFIALYRLRPLVYTPELPGRAKLALVLTGVLIFALALFGNALVFYVVTR-SKAMRTVTNIFICSLALSDLLITFFCIPVTMLQNIS-DNWLGG--AFICKMVPFVQSTAVVTEILTMTCIAVERHQGLVHPFKMKWQYTNRRAFTMLGVVWLVAVIVGSPMWHVQQLEIKYDFLYEK-------------EHICCLEEWTS---PVHQKIYTTFILVILFLLPLMVMLILYSKIGYELWIKKRVGKEMSKIARKKKRAVIMMVTVVALFAVCWAPFHVVHMMIEYSNFEKEY---DDVTIKMIFAIVQIIGFSNSICNPIVYAFMNENFKKNVLSAVCYCIVNKTFSPAQRHGNSNPVEETKGEAFSDGNIEVKLCEQTEEKK--
>MmuY6
---------GKSNNSAFFYFESCQPPFLAILLLLIAYTVILIMGIFGNLSLIIIIFKKQREAQNVTNILIANLSLSDILVCVMCIPFTVIYTLM-DHWVFG--NTMCKLTSYVQSVSVSVSIFSLVLIAIERYQLIVNPRGWKPRVAH--AYWGIILIWLISLTLSIPLFLSYHLTNEPFHNLS-LPTDIYT------HQVACVEIWPS---KLNQLLFSTSLFMLQYFVPLGFILICYLKIVLCLRKRTRQVKENKSRLNENKRVNVMLISIVVTFGACWLPLNIFNVIFDWYHEML-----MSCHHDLVFVVCHLIAMVSTCINPLFYGFLNKNFQKDLMMLIHHCWCGE----PQESYENIAMSTMHT-DESKGSLKLA-HIPTGI----
>GgaY6
---------PNSSYSQFLNFDTCQPSFPAVFLLITAYILVTTVGLFGNLCLIVIIKR-QKEAQNVTNILIANLSLSDVLICIMCIPVTAAYTLM-DYWIFG--EAMCKISSFIQSMSVTVSVFSLVLIAIERHQLIVNPRGWKPNTSH--AYWGIVLIWVFSLMISIPFLIFHQLTDEPFKHLS-FHSDFYK------NKAACIEAWPS---VTERLIFTTSLLLFQYCFPLGFILICYLKIFLCLRRRHSKIRENESRLSENKRINLMLISIVVTFAACWLPLNIFNVVFDWNHEAL-----MSCNHNLAFTLCHLVAMISTCINPIFYGFLNKNFQKDLIGLVLHCRCSA----SQEEYENIALSNLQT-DVSKGSLKLNNHPPVNV----
>HsaNPY1R
-------FSEKNAQLLAFENDDCHLPLAMIFTLALAYGAVIILGVSGNLALIIIILK-QKEMRNVTNILIVNLSFSDLLVAIMCLPFTFVYTLM-DHWVFG--EAMCKLNPFVQCVSITVSIFSLVLIAVERHQLIINPRGWRPNNRH--AYVGIAVIWVLAVASSLPFLIYQVMTDEPFQNVT---LDAYK------DKYVCFDQFPS---DSHRLSYTTLLLVLQYFGPLCFIFICYFKIYIRLKRRNNMMRDNKYRSSETKRINIMLLSIVVAFAVCWLPLTIFNTVFDWNHQII-----ATCNHNLLFLLCHLTAMISTCVNPIFYGFLNKNFQRDLQFFFNFCDFRS----RDDDYETIAMSTMHT-DVSKTSLKQASPVAFKKIN--
>GagaY1
-------FSEKNSQILQFEDEDCHVPLAMVFTLALAYGTVIILGVSGNLALIVIILK-QKEMRNVTNILIVNLSFSDLLVTIMCLPFTFVYTLM-DHWIFG--EAMCKLNPFVQCASITVSVFSLVLIAIERHQLIINPRGWRPNNRH--AYMGIAAIWVLATASSLPFLIYHVLTDEPFRNIT---FDEYK------DKYVCLDLFPL---DTARLSYTTTLLVIQYFGPLCFIFICYLKIYFRLKKRSNMMRDSKYRSSETKRINIMLISIVVAFAVCWLPLTIFNIVFDWNHEILPV---ATCSHNLLFLICHLTAMISTCVNPIFYGFLNKNFQRDLQFLFHFCHFRS----REEDYETIAMSTMHT-DVSKTSLKQASPVAFKKIN--
>DreY1
-----SNCSITNLSAIAYG-DECYGSHSLFVIMAVAYSAVVLLGVIGNLALILVIAR-QRELHNVTNVLIANLSVSDLLMAVVCLPFTFIYTFM-DHWVFG--AVMCKLNSLVQCCSVSVSIFSLVLIAIERHQLILHPRGWRPSLNH--ACLGISLTWALAVLTATPFLLFSRVTDAPLKQLPSVFQEQYR------GKVVCVEEWPS---REIKLTYTTGMLVLQYITPLTFIFICYLKIYTRLQRRNNMMRENKYRSSESKRINIMLFSIVVAFAVCWLPLNVFNAVIDWNHEVA-----MNCTHNLLFSLCHLTAMCSVCINPVFYGFLNRNFQRDLR-AFRLCKIVST---RENEYDMVAMSTVNT-DVSKMSLKMSSLDL-------
>GagaY4
-------NLSSNRSFPSHLSNQCRNVTDLTVFLATSYSLETVLGIVGNICLIAVIAR-QKEKTNVTNILISNLIISDLFMCLVCLPFTVVYTMM-DYWIFG--EVMCKMTSFTQCTSVTVSILSLVLIALERHQLIINPTGWRPSISQ--AYLGIGVIWTLACLMSLPFLTTSILSNDLYEQ----LSHIMN---FSYDKAICIDSWPS---EQHRLIYTTTLLLLQYCIPLFFIILCYLRIYLRLQKRKDMFSEYSNRAVQLRRINILLASMVAAFAVCWLPLHVFNTIVDWNYKIIS-----PCHHNLIFSLCHLVAMASTCVNPVIYGFLNSNFKKEVKSLILSCQHNS-VTASIEDYDHLPLSTMQT-EVSKGSLSLNCRHNSI-----
>HsaY4
------ENRSKPLGTPYNFSEHCQDSVDVMVFIVTSYSIETVVGVLGNLCLMCVTVR-QKEKANVTNLLIANLAFSDFLMCLLCQPLTAVYTIM-DYWIFG--ETLCKMSAFIQCMSVTVSILSLVLVALERHQLIINPTGWKPSISQ--AYLGIVLIWVIACVLSLPFLANSILENVFHKN----HSKALE---FLADKVVCTESWPL---AHHRTIYTTFLLLFQYCLPLGFILVCYARIYRRLQRQGRVFGTYSLRAGHMKQVNVVLVVMVVAFAVLWLPLHVFNSLEDWHHEAIP-----ICHGNLIFLVCHLLAMASTCVNPFIYGFLNTNFKKEIKALVLTCQQS----APLEESEHLPLSTVHT-EVSKGSLRLSGRSNPI-----
>DareY4
--------HNQSNSSLFLLDVPCWQSSTMTLTLVLCYCLVLILGLLGNILLICIIMH-QRDPPNVTSILIANLSVSDILVSVFCLPFTVVYTLM-DHWIFG--ALLCRLMPFVQCVSVTVSVLSLVLIALERHQLILHPSGWKPSVPQ--AYIAVLTVWLLACVTSLPFLAFHLLTSEPYS----LFPAPLS------QLQVCLEVWPS---QDHKLAYTTSLLLFQYCCPLLLMLLCYLRIFLRLQRRERMLEDEHRRVMHSKRINVMLATLVAAFAVCWLPLNAFNVVADCDQEVLP-----VCNHNLLFSLCHLLAMSSTCVNPIIYGFLNSNFRKDVASVVLHCHFQ----PLEDSYEHFPMSTMNT-DVSRTSFR--LRNNSV-----
>TruY4
-------TQLLSDLALFGHSDQCHMSPVLTTFLILWYGVTMILGLLGNIGLICIITR-RKEKPNVTSIFICNLSFSDILVCVFCLPFTVIYTIM-DHWVFG--SLLCRLVPFIQCVSVTVSVLSLVFIALERHQLIVNPAGWKPTITQ--AYIALILIWILACFTSSPFLAFQLLTNDPYTNVMPTYRAPFSYMPTSPHLEACLEHWPS---PQHRLIFTTWLLLFQYCGPLLLVLLCYVRVFVRLRHRKDMLAPECQRMAHSRRINIMLVALITAFAVCWLPLTIFNVVSDWDQEALP-----ICNHNLLFSLCHLLAMSSTCINPIIYGFLNSNFRQEVKDVLLHCRCG----PVEEECEHFPMSTVHM-EVSRTSVLPNCKNNSV-----
>TniY4
-------SQLLSDLTLLGHSDQCFMSPVIITFLLLLYGVTMILGLLGNIGLICIITR-RKEKANVTSLFICNLSFSDILVCVFCLPFTVIYTIM-DHWVFG--SLLCRLVPFIQCVSVTVSVLSLVFIALERHQLIVNPAGWKPTITQ--AYIALVLIWILACFTSSPFLVYQLLTNDPYVNVIPSYRAPFSYMPASPHMEACLEHWPS---PQHRLIYTTWLLLFQYCGPLLLVLLCYVRVFVRLRHRKDMLAPECQRMAHSRRINIMLVALITAFAVCWLPLTIFNVVSDWDQDALP-----ICNHNLLFSLCHLLAMSSTCINPVIYGFLNSNFRQEVKNVLLHCRCS----PLEDECEHFPMSTVHM-EVSRTSVLPNYRSNSV-----
>GamoYb
--------NYSLIQLAWDQ-EECPSSKSGTTFLILVYSTMIAVGIVGNSCLVFVIAR-QKEMHNVTNIFIANLSCSDILMCIFCLPVTLIYTLM-DRWILG--EALCKLTPFVQCISVTVSIFSLVLIAMERYQLIIHPTGWKPMVGQ--SYMAVGIIWVVACLISVPFLSFTVLDNLPLQN----LSLPF----PGQDHWLCTESWPT---NSNRLAYTTSLLVFQYFLPLGLIAACYLSIFLRLRRRKDMVSSRDNRAKGSRRINVMLGSIVALFAVCWLPLNIFNTVFDWHHELMV-----SCQHNLIFSVCHLVAMASTCVNPVVYGFLNSNFQKQLKATLSHCRC----WGAAERYENLPLSAVST-EVTKESHMS-KGSISI-----
>TruY8b
-------NQAPWKEFPWDFTDDCSLSVGGTTFLIVAYSAVMAVGLIGNSCLVFIILR-HKEMRNVTNIFIVNLSCSDILMGVVCLPVTIIYTLM-DRWILG--DALCKITPFVQCMSVSVSIFSLVLITMERYQLIIHPTGWKPVLGQ--SYLAVAVTWIVACLISVPFLSYSVLT-LPFQN----LSVPF----PISDHLICMERWPS---VQERRAYTTSLLVFQYFLPLVLITVCYLHIYLRLRRRKDIVGAQ-KRNRGSARINAMLVSIVVAFAVSWLPLNIFNTVFDWHHEAIP-----SCGHDIIFSFCHLAAMASTCINPVIYGFLNSNFQKQLKSTLLRCRC----WGAVERYESVPLSTVST-EVTKGSILS-NGSLTV-----
>TniY8b
-------NQAPWKEFPWDLSDDCSLSVGGTTFLIAAYSAVMAVGLIGNSCLVFIILW-HKEMRNVTNVFIANLSCSDILMGVVCLPVTIVYTLM-DRWVLG--DALCKLTPFVQCISVSVSVFSLVLITMERYQLIVHPTGWRPVLGQ--AYLAVGLTWVVAGLASAPFLSYSVLT-LPFQN----LSVPF----PIGDHLICMERWPS---VEARRAYTTSLLVFQYFLPLALITGCYLHIYLRLRRRKDAVANP-KRNRGSARINAMLVSIVVAFAVSWLPLNVFNAVFDWHHEAIP-----SCSHDAIFSFCHLAAMASTCINPVIYGFLNSNFQKQLKASLLRCRC----WGAAERYESIPLSTVST-EVTKGSVLS-NGSLSA-----
>DareY8b
------------NSSWLLEDPTCPASLSSTTFLIVAYSTMLAVGLVGNTCLVVVITR-QKEMRNVTNIFIVNLSCSDILVCLVCLPVTIIYTLM-DRWILG--EALCKVTPFVQCMSVTVSIFSMVLIALERHQLIIHPTGWKPVVRH--SYLAVAVIWIIACFISLPFLSFNILTNSPFHN----LSLPFN---PFSDHFICIEQWPS---EGNRLTYTTTLLLCQYCLPLALILVCYFRIFLRLSRRKDMVGGRQKKAKGSKRVNAMLASIVAAFALCWLPLNVFNTIFDWNHEAIP-----VCQHDAIFSACHLTAMASTCVNPVIYGFLNNNFQKELKSLLSRCRC----WGPAESYESFPLSTVST-GITKGSILS-NGSASTY----
>DareY8a
------ISSGTGQKSWVESN-VCPPSVSGTTLLIVAYSTVIAVGLVGNTCLVFIISR-QKEMRNVTNILIANLSCSDILMCVVCLPVTVIYTLM-DRWILG--ETLCKVTPFVQCMSVTVSIFSLVLIALERHQLIIHPTGWTPAAGH--SYLAVAVTWMVACFISLPFLSFNILTNAPFQN----ISLPFN---PFSDHVICMELWPS---ERNRLAYTTSLLLFQYCLPLLLILLCYLRIFLRLRRRKDMVEARQRKARGAQRVNAMLVVIVVAFALCWLPLNVFNTIFDWYHQALP-----ACQHDVIFSACHLTAMASTCVNPVVYGFLNTNFQKELKATLQRCNCG---WGVPETYESFPLSTVAT-DVSKVSSMQ-HGSLIR-----
>TruY8a
------FLGTWEGSDWAETS-QCPPSIGGATFWIVAYSAIIAIGLLGNAGLVFIIAR-QRELRNVTNILIANLSCSDILMCVVCLPVTVIYTLM-DRWVLG--EALCKVTPFVQCMSVTVSIFSLVLIALERHQLILHPTGWSPAAGH--SYLAVGLTWLVACFISLPFLSFNVLTNDPFQN----ISLPAN---PFRDHLICMEKWPS---NKHRLAYMTSLLVFQYCLPLVLVLLCYLRIFLRLKRRRDML--RSRRTRGAQRINVMLLAIVVAFALCWLPLNVFNTLFDWHHQVLP-----DCQHDAIFSACHLTAMASTCINPVVYGFLNSNFQKELKATLQRCQCS---NRTTESYESFPLSTVGSEGLTKATSINRMGSVCVLSA--
>TniY8a
------FLSMWDASDWAETS-QCPPSIGGATFWIVAYSAIIAIGLLGNAGLVFIIAR-QQELRNVTNILIANLSCSDILMCVVCLPVTVIYTLM-DRWVLG--EALCKVTPFVQCMSVTVSIFSLVLIALERHQLILHPTGWSPAAGH--SYLAVGLTWLVACFISLPFLSFNVLTNDPFQN----ISLPAN---PFRDHLVCMELWPS---DKHRLAYMTSLLVFQYCLPLVLVLLCYLRIFLRLKRRRDML--RSRRTRGAQRINVMLLAIVVAFALCWLPLNVFNTLFDWHHQALP-----DCQHDAIFSACHLTAMASTCINPVVYGFLNSNFQKELKSTLQRCQCS---SRTAESYESFPLSTVGSEGLTKATSLNRTGSVCVLSA--
>LaflY48
--------QSNWSEMPQLDLDHCQTPQAVRSFVIATYCVLIALGLLGNSLLVLVILR-HSELHNVTNILIVNLAFSDMLVGLVCLPLTIAYTLM-DHWIFG--EALCKGSPFLQCSAVSVSIFSLVLIAIERHQLIINPTGWKPSLNH--AYVAIGAIWVAAFAMSSPFLAFHVLTDEPYRN----LSHYFP---DYGEKVACIEVVAL---GHLKFAFTTSLLVFQFSCPLLFVFLCYLRIFLRLRQRKKMLGGNGVRASHMKKINMMLVAIVAGFAICWLPLYTFNAVSDWNPTLLL-----HCQHDLIFSLCHLTAMLSICINPIFYGFLNNNFLKELKATILRCQC----NPVEEDFENYPLSTMNT-DISKGSLRFSCKNSSA-----
>HsaNPY5R
--------AATRNSDFPVWDDYKSSVDDLQYFLIGLYTFVSLLGFMGNLLILMALMKKRNQKTTVN-FLIGNLAFSDILVVLFCSPFTLTSVLL-DQWMFG--KVMCHIMPFLQCVSVLVSTLILISIAIVRYHMIKHPISNNLTANH--GYFLIATVWTLGFAICSPLPVFHSLVELQETFG----SALLS------SRYLCVESWPS---DSYRIAFTISLLLVQYILPLVCLTVSHTSVCRSISCGLSNKRSVTRIKKRSRSVFYRLTILILVFAVSWMPLHLFHVVTDFNDNLIS-----NRHFKLVYCICHLLGMMSCCLNPILYGFLNNGIKADLVSLIHCLHM-------------------------------------------
>GagaY5a
--------ATTKN--FSAWEDYKSSVDDIQYFLIGLYTLISLAGFVGNLLVLTALTK-RKQKTIIN-ILIGNLAFSDILVVLFCSPFTLTSVLL-DRWMFG--TVMCHIMPFLQCTSVLVSTLMLISIAAVRYRMVKYPLSSNLTAKH--GYFLIVIIWAVGCAICSPLPVFHKIVDLHKTLN----LEALE------NRLLCIESWPS---DSYRIAFTISLLLMQYILPLVCLTASHTSVCRSVGSRLSSKQSIIRIKTRSRRVFCRLTVLILVFGFSWMPLHLFHIVTDFNATLIS-----NRHFKLVYCICHLLGMMSCCLNPILYGFLNNSIKADLMSLIPCCQIL------------------------------------------
