# Supplementary material for: Early vertebrate chromosome duplications and the evolution of the neuropeptide Y receptor gene regions
Source: BMC Evol Biol. 2008 Jun 25;8:184. doi: 10.1186/1471-2148-8-184 (PMC2453138; doi:10.1186/1471-2148-8-184)
Supplement: Additional file 4 — Compressed archive of alignment files for all analyzed families in fasta format. [file 1471-2148-8-184-S4.zip › Oxoglut.fas]

>Dme3LB
-MHRAHTAFSLALSPMAHKNFATWLLKSSS--SQQMAKVTAAAAVRTYNSAAAEPFANGSTASYVEEMYNAWLRDPTSVHTSWDAYFRSNSYVSPPNLAPVQANTLPLTA--FNFGGAVAG-AAPDS--KTIDDHLAVQAIIRSYQIRGHNIAHLDPLEINTPELPG-------NSSTKSIYANFS-FGEQDMDRQFKLPSTTFIGGDEASLPLKEILNRLENVYCNK-IGVEFMFINSLEQCNWIRKRFETPGVLNFSPEEKRLILARLTRATG-FEAFLAKKYSSEKRFGLEGCEIMIPALKEIIDVSTELGVESVIMGMPHRGRLNTLANVCRKPLNQIFTQFAG-LEAADDGSGDVKYHLGTYIERLNRVTNKNIRLAVVANPSHLEAVDPVVQGKTRAEQFYRGD---------QEGKKVMSILIHGDAAFCGQGVVYETMHLSDLPDYTTHGTIHVVANNQIGFTTDPRFSRSSPYCTDVARVVNAPIFHVNADDPEAVMHVCKVAAEWRATFHKDC-VIDLVGYRRNGHNEIDEPMFTQPLMYQKIRKHKNCLDLYADKLIAEGTVTAEEVKSVAAKYENICEEAFALAKTETHVKYKDWLDSPWSGFFEGKDP---LKVAPTGVKEETLIHIGNRFSSPPPNAAEFVIHKGLLRVLAARKAMVDEKVADWALGEAMAFGSLLKEGIHVRLSGQDVERGTFSHRHHVLHHQLVDKATYNSLQHMYPDQAP-YSVSNSSLSEYAVLGFEHGYSMTNPNALVLWEAQFGDFSNTAQSIIDQFISSGQSKWVRQSGLVMLLPHGMEGMGPEHSSCRVERFLQMSSDDPDYFPPESD-------EFGVRQLHDINWIVANCSTPANYYHILRRQIALPFRKPLILCTPKSLLRHPEAKSPFSEMSEGSEFQRIIPDNGPAGQNPSNVKKVVFCSGRVYYDLTKTRREKQLEGE----IAIVRVEQISPFPFDLVKEQANLYK-NAELVWAQEEHKNQGSWTYVQPRFLTALN----HSRDVSYVGRACGASTATGSKAQHIRELNALLN------------
>Dme3LA
-MNQCRLRSLARIRRSLTLGLRGTDQHVLA--RQALRTIQTTSQRR--GVHDLDSFANGCSAAYIEGLYNKWKRNPSSVDESWNELFSSNDWSSPPPVERIAVKARSGER--TASGGASAAPAAPPSDWKNIDDHHVIQAIIRAYQSRGHLAADLDPLGIVGPKKRTSVDGTQRHAAREVLRQHFS-YIFNDLNTVFKLPSSTMIGGDQEFLSLKEILDRLERIYCGH-IGVEYMQITSLTKTNWLRDRFEKPGGLDLTKEEKKLILERLTRSTG-FENFLAKKFSSEKRFGLEGCDIMIPAIKEVVDRATDHGVESILIGMAHRGRLNVLANICRKPISDILSQFHG-LQATDSGSGDVKYHLGVFQERLNRQTNRMVRITVVANPSHLEHVNPVLLGKARAEMFQRGD---------TCGSTVMPIIIHGDASFSGQGVVYESMHLSDLPNYTTYGTIHIVSNNQVGFTTDPRFSRSSRYCTDVAKVVNAPILHVNADDPEACIQCARIAIDYRTRFKKDV-VIDIVGYRRNGHNEADEPMFTQPLMYQRIKKLKPCLQLYADKLIKEGVVTDSEFKAMVSSYEKICEDAWAKSKTIKTIKYSSWIDSPWPGFFEGRDR---LKLCPTGISTDTLKTIGNMFSTPPPPEHKFETHKGILRILAQRTQMVQDKVADWSLGEAFAFGSLLKEGIHVRLSGQDVERGTFSHRHHVLHHQSEDKVVYNSLDHLYPDQAP-YSVSNSSLSECAVLGFEHGYSMASPNALVMWEGQFGDFCNTAQCIIDTFIASGETKWVRQSGVVMLLPHSMEGMGPEHSSGRIERFLQMSDDDPDVYPDTCDA------DFVARQLMNVNWIVTNLSTPANLFHCLRRQVKMGFRKPLINFSPKSLLRHPLARSPFKDFNECSCFQRIIPDKGPAGKQPDCVQKLVFCSGKVYYDLVKERDDHEQVET----VALVRVEQLCPFPYDLISQQLELYP-KAELLWAQEEHKNMGAWSYVQPRFDTALLKNENESRCVSYHGRPPSASPATGNKVQHYNEYKALITSIFGELTPENKK
>TniUnr
-MHHLRTTFLRLRPLTAAQAAQRLSQPRLS--AMAEGSRTFQPSRQLNT---SEPFLNGTSSNYIEEMYLAWLENPKSVHKSWEVYFRNVNAGVPPG-AAYQSPSSLGEPP-QGLR---TLVGIQPNIEELVTDHLAVYSLIRAYQG-------------------------CTIHWVEEGSYG---LNESHMDKVFWLPKTTYIGGSESALPLREIIHRLETAYCQH-IGVEFMFINNLEQCQWIRQRFETPGLMKLSLEEKRTLLNRVIKSTR-FEEFLHKKWSSEKRFGLEGCESLIPALKTIIDESSKSGVESVIMGMPHRGRLNVLANVFHKELDQILCQFDPKLEAAD-GSGDVKYHLGTYQKRFNPVSKKDIMMSLMANPSHLEAVDPVVQGKTKAEQFYCDD---------TEGKKVMSLLLHGDAAFAGQGVVYETFHLSDLPSYTTHGTIHVVVNNQIGFTTDPRVARSSPHPTDVARVVNAPIFHVNADDAEAVIYVCKVATEWRNTFHKDV-VVDLVCYRRNGHNEMDEPMFTQPLMYKKIRKQKGVLTKCAEKFISDGVITQQEYKEKVAQYDKICEDAHNRSKDMKVLENKHWLSSPWP-FFKLDGEPKTMSCDSTGIPEEQLRHIGNVASSVP--LEKLTIHGGLTRILKARADMVNKRVCDWALGEYMAFGSLLQDGIHVRLSGQDVERGTFSHRHHVLHDQNIDKENYIPLNHISHGQAR-YTVCNSSLSEYGVLGFELGFAMASPNALVLWEAQFGDFHNTAQCIIDQFISSGQAKWVRQSGIVLLLPHGMEGMVPEHSSARPERFLQMCNDDPDVFPEVT-------EDFAVRQLCDCNWIVVNCSTPASYFHALRRQILLPFRKPLIVFTPKSLLR--QARSSFDDMLPGTHFRRIIPDDGPASVHPQEVKRVIFCTGKIYYKLIQEREGRGLDDT----VAVVRLEQLSPFPFDLVKAEIDQYT-NAELVWCQEEHKNQGYYNYIKPRLSASSGH----TRPVRYAGREPAAAPATGNKRTHE--------------------
>TruSc27
-MHHLRTTFLRLRPLTGAQAAQRLSQPRLS--VTTAGPRRVPPSRQLNT---SEPFLNGTSTNYMEEMYYAWLENPKNVHKSWDVFFRNVNAGVPPG-AAYQSPSSLLKPS-QGLTGAQTLVGAQPNIEELVADHLAVQSLVRAYQVRGHHIAKLDPLEISCVDFD---DAPCAIGFQNIGFNG---LNESHLDKVFRLPKTTYIGGGESALPLREIIRRLEMAYCQH-IGVEFMFINDVQQCHWIREKFETPGIMKFSLEEKRTLLGRVIRSTRRFEEFLQKKWSSEKRFGLEGCESLIPALKTIIDISSQSGVESIIMGMPHRGRLNVLANVIRKELDQIFCQLTPSLRLQMRGSGDVKYHLGMYHRWLNRVSNKYITMSLMANPSHLEAVDPVVQGKTKAEQFYSGD---------AEGKRVMSILLHGDAAFAGQGIVYETFHLSDLPSYTTHGTIHVVVNNQIGFTTDPRMARSSPYPTDVARVVNAPIFHVNADDPEAVMYVCKVAAEWRNTFHKDV-VVDLVCYRRNGHNEMDEPMFTQPLMYKKIKKQKGVLKIYVEKLIAEGVITLQEYQEEVAKYDKICEDAYSRSKDEKILHIKHWLDSPWPGFFTLDGQPKTMSCNSTGIPEEQLCHIGSIASSVP--LKDFTIHGGLTRILKSRANMVSQRVCDWALGEYMAFGSLLQDGIHVRLSGQDVERGTFSHRHHVLHDQNVDKRICIPMNHISTSQAP-YTVCNSSLSEYGVLGFELGFAMASPNALVLWEAQFGDFHNTAQCIIDQFISPGQAKWVRQNGIVLLLPHGMEGMGPEHSSARPERFLQMCNDDPDASPIVT-------EDFAVHQLFDCNWIVVNCSTPANYFHVLRRQILLPFRKPLIVFTPKSLLRHPEAKSSFDDMLPGTHFKRIIPDDGPTTVDPQKVKRVVFCTGKVYYELIRERKNRGMDDA----VAVVRIEQLSPFPFDLVKAEIDQYI-NADLVWCQEEHKNQGYYDYVKPRISNTTQH----RRPVWYVGREPAAAPATGNKHTHLVELQHFLDTAFDLEAF----
>Hsa7
-MFHLRTCAAKLRPLTASQTVKTFSQNRP------AAARTFQQIRCYSAPVAAEPFLSGTSSNYVEEMYCAWLENPKSVHKSWDIFFRNTNAGAPPG-TAYQSPLPLSRGSLAAVAHAQSLVEAQPNVDKLVEDHLAVQSLIRAYQIRGHHVAQLDPLGILDADLDSSVPADIISSTDKLGFYG---LDESDLDKVFHLPTTTFIGGQESALPLREIIRRLEMAYCQH-IGVEFMFINDLEQCQWIRQKFETPGIMQFTNEEKRTLLARLVRSTR-FEEFLQRKWSSEKRFGLEGCEVLIPALKTIIDKSSENGVDYVIMGMPHRGRLNVLANVIRKELEQIFCQFDSKLEAADEGSGDVKYHLGMYHRRINRVTDRNITLSLVANPSHLEAADPVVMGKTKAEQFYCGD---------TEGKKVMSILLHGDAAFAGQGIVYETFHLSDLPSYTTHGTVHVVVNNQIGFTTDPRMARSSPYPTDVARVVNAPIFHVNSDDPEAVMYVCKVAAEWRSTFHKDV-VVDLVCYRRNGHNEMDEPMFTQPLMYKQIRKQKPVLQKYAELLVSQGVVNQPEYEEEISKYDKICEEAFARSKDEKILHIKHWLDSPWPGFFTLDGQPRSMSCPSTGLTEDILTHIGNVASSVP--VENFTIHGGLSRILKTRGEMVKNRTVDWALAEYMAFGSLLKEGIHIRLSGQDVERGTFSHRHHVLHDQNVDKRTCIPMNHLWPNQAP-YTVCNSSLSEYGVLGFELGFAMASPNALVLWEAQFGDFHNTAQCIIDQFICPGQAKWVRQNGIVLLLPHGMEGMGPEHSSARPERFLQMCNDDPDVLPDLKE------ANFDINQLYDCNWVVVNCSTPGNFFHVLRRQILLPFRKPLIIFTPKSLLRHPEARSSFDEMLPGTHFQRVIPEDGPAAQNPENVKRLLFCTGKVYYDLTRERKARDMVGQ----VAITRIEQLSPFPFDLLLKEVQKYP-NAELAWCQEEHKNQGYYDYVKPRLRTTISR----AKPVWYAGRDPAAAPATGNKKTHLTELQRLLDTAFDLDVFKNFS
>Mmu11
-MFHLRTCAAKLRPLTASQTVKTFSQNKP------AAIRTFQQIRCYSAPVAAEPFLSGTSSNYVEEMYCAWLENPKSVHKSWDIFFRNTNAGAPPG-TAYQSPLSLSRSSLATMAHAQSLVEAQPNVDKLVEDHLAVQSLIRAYQIRGHHVAQLDPLGILDADLDSSVPADIISSTDKLGFYG---LHESDLDKVFHLPTTTFIGGQEPALPLREIIRRLEMAYCQH-IGVEFMFINDLEQCQWIRQKFETPGIMQFTNEEKRTLLARLVRSTR-FEEFLQRKWSSEKRFGLEGCEVLIPALKTIIDMSSANGVDYVIMGMPHRGRLNVLANVIRKELEQIFCQFDSKLEAADEGSGDMKYHLGMYHRRINRVTDRNITLSLVANPSHLEAADPVVMGKTKAEQFYCGD---------TEGKKVMSILLHGDAAFAGQGIVYETFHLSDLPSYTTHGTVHVVVNNQIGFTTDPRMARSSPYPTDVARVVNAPIFHVNSDDPEAVMYVCKVAAEWRNTFHKDV-VVDLVCYRRNGHNEMDEPMFTQPLMYKQIRKQKPVLQKYAELLVSQGVVNQPEYEEEISKYDKICEEAFTRSKDEKILHIKHWLDSPWPGFFTLDGQPRSMTCPSTGLEEDVLFHIGKVASSVP--VENFTIHGGLSRILKTRRELVTNRTVDWALAEYMAFGSLLKEGIHVRLSGQDVERGTFSHRHHVLHDQNVDKRTCIPMNHLWPNQAP-YTVCNSSLSEYGVLGFELGFAMASPNALVLWEAQFGDFNNMAQCIIDQFICPGQAKWVRQNGIVLLLPHGMEGMGPEHSSARPERFLQMCNDDPDVLPDLQE------ENFDINQLYDCNWIVVNCSTPGNFFHVLRRQILLPFRKPLIVFTPKSLLRHPEARTSFDEMLPGTHFQRVIPENGPAAQDPHKVKRLLFCTGKVYYDLTRERKARNMEEE----VAITRIEQLSPFPFDLLLKEAQKYP-NAELAWCQEEHKNQGYYDYVKPRLRTTIDR----AKPVWYAGRDPAAAPATGNKKTHLTELQRFLDTAFDLDAFKKFS
>Tni12
-MHRLRTCAARLRPLTASQAAQTVGQQRPAPLTSTGGTRTFQPLRCYSTPVASEPFLNGTSSNYVEEMYYAWLENPKSVHKSWDVFFRNANAGAPPG-AAYQSPLALS-----AAPRLSSLVGAQPNVEKLVEDHLAVQSLIRAYQIRGHQVAQLDPLGIMDADLDSCVPTDIITSSDKLGFYG---LDESDLDKVFRLPTTTFIGGSESALPLKEIIRRLEMSYCQH-IGVEFMFINDLEQCQWIRQKFETPGVMQFTLEEKRTLLARMVRSTRRFEEFLQKKWSAEKRFGLEGCESLIPALKTIIDKSSEKGVDYVIMGMPHRGRLNVLANVIRKELEQIFCQFDSKLEAADEGSGDVKYHLGMYHRRINRVTDRNITLSLVANPSHLEAVDPVVQGKTKAEQFYCGD---------NDGKRVMSILLHGDAAFAGQGIVYETFHLSDLPSYTTHGTVHVVVNNQIGFTTDPRVARSSPYPTDVARVVNAPIFHVNADDPEAVIYVCKVAAEWRNTFHKDV-VVDLVCYRRMGHNEMDEPMFTQPLMYKQIKKQKPVLQKYAEKLIAEGAVSRQEYEEEIAKYDKICEEAYARSKDEKILHIKHWLDSPWPGFFTLEGQPKSMSCPSTGLTEDNLNHIGQVASSVP--VEDFTIHGGLSRILKARGEMVRNRVVDWALGEYMAFGSLLKEGTHIRLSGQDVERGTFSHRHHVLHDQNVDKRICIPMNHLAPDQAP-YTVCNSSLSEYGVLGFELGFAMASPNALILWEAQFGDFHNTAQCIIDQFICPGQAKWVRQNGIVLLLPHGCEGMGPEHSSARPERFLQMCNDDPDVMPVIS-------DDFAVHQLYDCNWIVVNCSTPANYFHVLRRQILLPFRKPLIIFTPKSLLRHPEARSSFDDMLPGTHFQRLIPEDGAAAQRPEEVKRLIFCTGKVFYELIKDRKTREMEAS----VAISRIEQLSPFPFDQVKAEVDRFP-NADLVWCQEEHKNQGYYDYVKPRIRTTIQR----AKPVWYAGREPASAPATGNKNTHLMELRRFSDTAFGLDAFKD--
>TruSc114
-MHRLRTCAARLRPLTAAQAAQTVGQQR--PVTFTGGTRTFQPLRSYTTPVASEPFLNGTSSNYVEEMYYAWLENPKSVHKSWDVFFRNANAGAPPG-AAYQSPLGLS-----AAPQLSSLVGAQPNVEKLVEDHLAVQSLIRAYQIRGHQVAQLDPLGIMDADLDSCVPTDIITSSDKLGFYG---LDESDLDKVFRLPTTTFIGGSESVLPLKEIIRRLEMSYCQH-IGVEFMFINDLEQCQWIRQKFETPGIMQFTLEEKRTLLARMIRSTR-FEEFLQKKWSAEKRFGLEGCESLIPALKTIIDKSSEKGVDYVIMGMPHRGRLNVLANVIRKELEQIFCQFDSKLEAADEGSGDVKYHLGMYHRRINRVTDRNITLSLVANPSHLEAADPVVQGKTKAEQFYCGD---------NDGKRVMSILLHGDAAFAGQGIVYETFHLSDLPSYTTHGTVHVVVNNQIGFTTDPRVARSSPYPTDVARVVNAPIFHVNADDPEAVIYVCKVAAEWRNTFHKDV-VVDLVCYRRMGHNEMDEPMFTQPLMYKQIKKQKPVLQKYAEKLIAEGAVSRQEYEEEIAKYDKICEEAYARSKDEKILHIKHWLDSPWPGFFTLEGQPKSMSCPSTGLTEENLTHIGQVASSVP--VEDFTIHGGLSRILKARAEMVRNRVVDWALGEYMAFGSLLKEGTHIRLSGQDVERGTFSHRHHVLHDQNVDKRICIPMNHLAPDQAP-YTVCNSSLSEYGVLGFELGFAMASPNALILWEAQFGDFHNTAQCIIDQFICPGQAKWVRQNGIVLLLPHGMEGMGPEHSSARPERFLQMCNDDPDVMPVIS-------DDFTVRQLYDCNWIVVNCSNPANYFHVLRRQILLPFRKPLIIFTPKSLLRHPEARSSFDDMLPGTHFQRLIPEDGTAAQHPEEVKRLIFCTGKVFYELIKERKTRGMDAS----VAISRIEQLSPFPFDQVKAEVDRFP-KADLVWCQEEHKNQGYYDYVKPRIRTTIQR----AKPVWYAGRDPAAAPATGNKNTHLMELRRFCDTAFGLDAFKD--
>Tni17
MSNCVFVAMSHFRVFAGVLRGGRVRGRQGVRASGAGPAAGVVDRRSCSSGAVTGPSALTSNPSYVEEMYFSWLEDPKSVHKSWDMFFRN-MEASPSGEAADRRPSTLLRG--------RTLSHSSDVAQKVVEDHLAVHTLIRAYQTRGHHVAQLDPLGILEADLDSFVPSDLITSIDKLGYYD---LKESDLDRSFQLPSTTFIGGEDSTLPLREIIRRLEMAYCGH-IGVEFMFINNVDQCQWIRNKIETPGIMRFTDADKRTLLARLIRSTR-FEDFLARKWSSEKRFGLEGCEVLIPALKTIIDESSAAGVDSVIMGMPHRGRLNVLANVIRKDLDQIFCQFDPKLEAADEGSGDVKYHLGMYHERINRKTDKNITLSLVANPSHLEAVDPVVQGKTKAEQFYRGD---------VEGKKVMSILIHGDAAFAGQGVVYETFHLSELPSYTTHGTIHVVVNNQIGFTTDPRVARSSPYPTDVARVVNAPIFHVNADDPEAVVYVCQIAAEWRSTFNKDV-VIDLVSYRRFGHNEMDEPMFTQPLMYKLIRRQEHVLKKYSDHLIAEGVVTLQEYEEEVAKYDKICEEAYASSKDEKILHIRHWLDSPWPDFFTAEGEPKSMSYAPTGLDEEILQHIGKAASSVP--LEDFNIHHGVSRILRGRADLVAKRQVDWALAEYMAFGSLLKDGIHVRLSGQDVERGTFSHRHHVLHDQEVDKRICVPMNYLWPNQAP-YTVCNSCLSEYGVLGFELGFAMASPNALILWEAQFGDFHNTAQCIIDQFISSGQAKWVRNNGIVLLLPHGMEGMGPEHSSARPERFLQMSKDDPDHFPVRCGDLLSASLDFEVQQLYDCNWIAVNCSTPANYCHVLRRQVLLPFRKPLIIFTPKSLLRHPDARSSFDDLTTGTKFKRLIPDEGPAGQDPARVKRVIFCSGKVYYDLAKERKDQKLERE----VAIVRLEQISPFPFDLVRTEAEKYV-DAELVWCQEEHKNMGYYDYVRPRFLTVLAN----RKPIWYVGREPAAAPATGTRSTHLTELKRFVETAFSLSAFQEK-
>TruSc86
---CVPVAMSQFRVLAGVLRGGRVGGSRWLRGCGAGLARGCVDSRSCSSGAAPGPSALTSNSGYVEEMYFAWLEDHKSVHKSWDTFFRN-MESSPSGEAGGRRPSALLQG--------RVLSPSSDMAQKVVEDHLAVHTLIRAYQIRGHQVAQLDPLGILEADLDSFVPSDLITSIDKLGYYD---LKESDLDRSFQLPSTTFIGGEDSTLPLREIIRRLETAYCGH-IGVEFMFINNVDQCQWIRQKIETPGIMRLTDVDKRTLLARLIRSTR-FEDFLARKWSSEKRFGLEGCEVLIPALKTIIDESSTAGVDSVIMGMPHRGRLNVLANVIRKDLDQIFCQFDPKLEAADEGSGDVKYHLGMYHERINRKTDKNIMLSLMANPSHLEAVDPVVQGKTKAEQFYRGD---------SEGKKVMSILIHGDAAFAGQGVVYETFHLSELPSYSTHGTIHVVVNNQIGFTTDPRVARSSPYPTDVARVVNAPIFHVNADDPEAVVYVCQIAAEWRSTFNKDV-VIDLVSYRRFGHNEMDEPMFTQPLMYKVIRRQEHVLKKYSDRLIAERVVTLQEYEEEVAKYDKICEEAYASSKDEKILHIRHWLDSPWPDFFTADGEPKTMSYIPTGLDEEILQHIGKEASSVP--LEDFNIHPGVSRILRGRADLVKKRQVDWALGEYMAFGSLLKDGIHVRLSGQDVERGTFSHRHHVLHDQEVDKRICVPMNHLWSNQAP-YTVCNSSLSEYGVLGFELGFAMASPNALILWEAQFGDFHNTAQCIIDQFISSGQAKWVRNNGIVLLLPHGMEGMGPEHSSARPERFLQMSNDDPDHFPVRSSDAVYTITYFEVEQLYDCNWIVVNCSTPANYCHVLRRQVLLPFRKPLVVFTPKSLLRHPDARSSFDELTTGTKFKRLIPDDGPAAQDPARVKRVIFCSGKVYYDLAKERKQQNLERE----VAIIRLEQISPFPFDLVRTEAEMYA-EAELVWCQEEHKNMGYYDYVRPRFLTVLAN----RKPIWYVGREPAAAPATGNKFTHLNELKRFMEMAFSLRAFQEK-
>Mmu14
--------MSQLRLLPFRLG---PRATKLLATRAIPVFSGCR--RSSGPPTTIPRSRSGVSSSYVEEMYFAWLENPQSVHKSWDSFFQRASKEASVGPAQPQLPAVLQES--------RTSVSSCTKTSKLVEDHLAVQSLIRAYQIRGHHVAQLDPLGILDADLDSFVPSDLITTIDKLAFYD---LQEADLDKEFRLPTTTFIGGPENTLSLREIIRRLESTYCQH-IGLEFMFINDVEQCQWIRQKFETPGVMQFSVEEKRTLLARLVRSMR-FEDFLARKWSSEKRFGLEGCEVMIPALKTIIDKSSEMGIENVILGMPHRGRLNVLANVIRKDLEQIFCQFDPKLEAADEGSGDVKYHLGMYHERINRVTNRNITLSLVANPSHLEAVDPVVQGKTKAEQFYRGD---------AQGRKVMSILVHGDAAFAGQGVVYETFHLSDLPSYTTNGTVHVVVNNQIGFTTDPRMARSSPYPTDVARVVNAPIFHVNADDPEAVIYVCSVAAEWRNTFNKDV-VVDLVCYRRRGHNEMDEPMFTQPLMYKQIHKQVPVLKKYADKLIAEGTVTLQEFEEEIAKYDRICEEAYGRSKDKKILHIKHWLDSPWPGFFNVDGEPKSMTCPTTGIPEEMLTHIGSVASSVP--LEDFKIHTGLSRILRGRADMTKKRTVDWALAEYMAFGSLLKEGIHVRLSGQDVERGTFSHRHHVLHDQEVDRRTCVPMNHLWPDQAP-YTVCNSSLSEYGVLGFELGYAMASPNALVLWEAQFGDFHNTAQCIIDQFISTGQAKWVRHNGIVLLLPHGMEGMGPEHSSARPERFLQMSNDDSDAYPE------VFTEDFEVSQLYDCNWIVVNCSTPASYFHVLRRQILLPFRKPLIVFTPKSLLRHPDAKSSFDQMVSGTSFQRLIPEDGPAAHSPEQVQRLIFCTGKVYYDLVKERSSQGLEQQ----VAITRLEQISPFPFDLIMREAEKYS-GAELVWCQEEHKNMGYYDYISPRFMTLLGH----SRPIWYVGRDPAAAPATGNKNAHLVSLRRFLDTAFNLKAFEGKT
>Hsa10A
--------MSQLRLLPSRLG---VQAARLLAAHDVPVFGWRS--RSSGPPATFPSSKGGGGSSYMEEMYFAWLENPQSVHKSWDSFFREASEEAFSGSAQPRPPSVVHES--------RSAVSSRTKTSKLVEDHLAVQSLIRAYQIRGHHVAQLDPLGILDADLDSFVPSDLITTIDKLAFYD---LQEADLDKEFQLPTTTFIGGSENTLSLREIIRRLENTYCQH-IGLEFMFINDVEQCQWIRQKFETPGVMQFSSEEKRTLLARLVRSMR-FEDFLARKWSSEKRFGLEGCEVMIPALKTIIDKSSEMGIENVILGMPHRGRLNVLANVIRKDLEQIFCQFDPKLEAADEGSGDVKYHLGMYHERINRVTNRNITLSLVANPSHLEAVDPVVQGKTKAEQFYRGD---------AQGKKVMSILVHGDAAFAGQGVVYETFHLSDLPSYTTNGTVHVVVNNQIGFTTDPRMARSSPYPTDVARVVNAPIFHVNADDPEAVIYVCSVAAEWRNTFNKDV-VVDLVCYRRRGHNEMDEPMFTQPLMYKQIHRQVPVLKKYADKLIAEGTVTLQEFEEEIAKYDRICEEAYGRSKDKKILHIKHWLDSPWPGFFNVDGEPKSMTCPATGIPEDMLTHIGSVASSVP--LEDFKIHTGLSRILRGRADMTKNRTVDWALAEYMAFGSLLKEGIHVRLSGQDVERGTFSHRHHVLHDQEVDRRTCVPMNHLWPDQAP-YTVCNSSLSEYGVLGFELGYAMASPNALVLWEAQFGDFHNTAQCIIDQFISTGQAKWVRHNGIVLLLPHGMEGMGPEHSSARPERFLQMSNDDSDAYP-------AFTKDFEVSQLYDCNWIVVNCSTPANYFHVLRRQILLPFRKPLIIFTPKSLLRHPEAKSSFDQMVSGTSFQRVIPEDGAAARAPEQVQRLIFCTGKVYYDLVKERSSQDLEEK----VAITRLEQISPFPFDLIKQEAEKYP-GAELAWCQEEHKNMGYYDYISPRFMTILRR----ARPIWYVGRDPAAAPATGNRNTHLVSLKKFLDTAFNLQAFEGKT
>Cin12p
-MFTLNRTSSVLTRNLARNPIKTLCGSNTP--RRHYASTSLTNQQATAAAAKAEPFLSGSNTLYIEEMYESWLEDPKSVHKSWDAYFKNVSAGAVPG-QAYQSPPDIGSSP-MSAPQAGGIPIDGAQIKEVVDKHLSVQSLIRGYQIRGHLCSDLDPLDISVPALRSKDSMKSKDDYRFPLTYCPIVLGEAEMNNIYQLPQTTMIGGGETTLPLHEIIKRLENSYCRS-IGVEYMFINNYEQCNWIRQQFEPPGITKLTDNEKRLAWERLLRSTK-FEDFLAKKWTSEKRFGLEGCEMLIPGLKTIIDCASEKGVDSFVMGMPHRGRLNVLANVIRKDLDQIFCQFDSNLRKGDEGSGDVKYHLGMSHQRINHVTNKLINLSLCANPSHLEAVDPVVQGKTKAEQFYLND---------NEGDKVMSILLHGDAAFSGQGVVYETFHLSDLPDYTSHGTIHVVVS---------------PYCTDVAMVVRAPIFHVNADDVEAVIHVCKVGLQLITCYSFSINLIKIFGFSRNGHNEMDEPMFTQPLMYQKIRNHPNVFKIYTDKLKSEGLVEQADIDNKVNEYDQICENSLEASKKIDELNFRHWLDSPWKGFQDVYGN-VELKVADTGVPEEVIQHIGKTFSQN----ADLTIHGGLRRVMKARNEMVNDRVIDWALGEALAIGSLLKDGTHVRLSGQDVERGTFSHRHHKLHDQKEDKKVYVPLNDLYPNQAT-YTVCNSSLSEYGVLGFELGYSMTNPNSLVLWEAQFGDFNNTAQCIIDQFISSGQAKWIRMSGLVLLLPHGYEGMGPEHSSARPERFLQMQNDDPDHFPESIVG------DFVVRQLQDANWIIANCTTPANLFHILRRQTALPFRKPLIIFTPKSLLRHPLARSSFNEMLPGTEFQRIIPDNGPASENPEKCRRLIFCTGKVYYDILKERSDRGLVDD----VAITRIEQIAPFPFDLVQAEMNKYP-NAGIHWLQEEHKNMGFYDYCKPRMRTACG----------YTGRKPEAAPAAGSKAEHLKQQKALYDDAFRK-------
>CinSc213
-----------------------------------------------------------------------------------------------------------------------------------------------------------------------------------------------------------------ITTKFYKQLKTFT-----------YFFVR--------------------------------------FEDFLAKKWTSEKRFGLEGCEMLIPGLKTIIDCASEKGVDSFVMGMPHRGRLNVLANVIRKDLDQIFCQFDSNLRKG---SGDVKYHLGMSHQRINHVTNKLINLSLCANPSHLEAVDPVVQGKTKAEQFYLND---------NEGDKVMSILLHGDAAFSGQGVVYETFHLSDLPDYTSHGTIHVVVNNQIGFTTDPRHSRSSPYCTDVAMVVRAPIFHVNADDVEAVIHVCKVAAEWRMKFHKDV-VIDLVCYRRNGHNEMDEPMFTQPLMYQKIRNHPNVFKIYTDKLKSEGLVEQADIDNKVNEYDQICENSLEASKKIDELNF------------HVYGN-VELKVADTGVPEEVIQHIGKVFIT-------LLMY-------------------------------------------------IYSHRHHKLHDQKEDKKVYVPLNDLYPNQAT-YTVCNSSLSEYGVLGFELGYSMTNP-LPVLWEAQFGDFNNTAQCIIDQFISSGQAKWIRMSGLVLLLPHGYEGMGPEHSSARPERFLQMQNDDPDHFPESIVG------DFVVRQLQDANWIIANCTTPANLFHILRRQTALPFRKPLIIFTPKSLLRHPLARSSFNEMLPGTEFQRIIPDNGPASENPEKCRRLIFCTGKVYYDILKERSDRGLVDD----VAITRIEQIAPFPFDLVQAEMNKYP-NAGIHWLQEEHKNMGFYDYCKPRMRTACG----------YTGRKPEAAPAAGSKAEHLKQQKALYDDAFRK-------
