# Supplementary material for: Early vertebrate chromosome duplications and the evolution of the neuropeptide Y receptor gene regions
Source: BMC Evol Biol. 2008 Jun 25;8:184. doi: 10.1186/1471-2148-8-184 (PMC2453138; doi:10.1186/1471-2148-8-184)
Supplement: Additional file 4 — Compressed archive of alignment files for all analyzed families in fasta format. [file 1471-2148-8-184-S4.zip › PDLIM3.fas]

>Hsa8
------MALTVDVAGPAPWGFRITGGRDFHTPIMVTKVAERGKAKDADLRPGDIIVAINGESAEGMLHAEAQSKIRQSPSPLRLQLDRSQATSPGQTNGDSSLEVLATRFQGSVRTYTESQSSL-----------------RSSYSSP-------------TSLSPRAGSPFSPPPSSS--------SLTGE-AAISRSFQS--------LACSPGLPAADRLSYSGRPGSRQAGLGRAGDSAVLVLPPSPGPRSSRPSMDSEGGSLLLDEDSEVFKMLQENREG--RAAPRQSSSFRLLQEALEAE-------ERGGTPAFLPSSLSPQSSLP----ASRALA---------TPPKLH----TCEKCSTSIANQAVRIQEGRYRHPGCYTCADCGLNLKMRGHFWVGDELYC-EKHAR--------QRYS-APATLS----SRA----------
>Aga2L
LDMANLITVRLQRGDGQAWGFRLQGGKDFSAPLVLQRVNGGSVADQAGLMAGDALIKVNGTEVFNMRHKDAQDVIVAAGNSFELTVSRG--------GATWRPSVTPTGSLPSPSPSLPGNVTPVTR------TSLAATPQEMKPIG---------------SGHNTAAKPFAAVNG----------NDGQIKSIVNNQYNT-----------PVGMYSDETIAETLSSQAEVLAGGVLGVNFKKN------ERVYS------------PANSEVYKLLHEQGDD--PEPGNISRTAKARQDARSSAPSLWCRPSTPYKLPTSKLTPHQTPFQQTASLISRSCSDGFSTISSPAANGLPPGQNICASCERLIVGVFVRIKD-KNLHADCFKCATCGTSLKNQGYFNLNDKLYC-DIHARL-------AALNSPPPGTNGMVPVAVTKPHSPSHSR
>CelIV
--MERVTVRMARSDRRTPWGFGVTEAPDG--AVLIVNVIGGSLADRAGLRNGDVVDRLE--DLDNLDINAVDRLLVTAHEKIELIVTRQPS---GAATRIWRPEVTENTGPGQDQTPYRVNLQHSS---------------DTRPPQ----------------GFNNSALPFETDQR-----------------VKHMQYNS-----------PLGIYSDKSAAEQYVQQTQGLGDNSGARAAAQR-------QDEP-----------AYLRSETLRLLKEQEHG---------------------------------SAGGAGTTLSNHPNPS----------------------GLP----VCFMCTRPILGVMARAAG-KNLHGDCLSCATCGNSLRNVGHHFIEDKFYC-DIHGT--------QRKHGGRPGMDPN-IFVKSSPTAAQPVH
>Cin7q
------MSNTLVLTGGPPWGFRIVGGADVDQNLVVSRVTPGSPAAKGNLRSRDILLAINGTILKDASRAEAEAIIRTASGNLEVVVKLA---------TAWDAKPGRMKAADPTWVTLAQQLE------------------KPRPVG-----------------QTGAEGSLVTQGK----------------RFESAQER------------PTVAEAEHPVLEPRRFIQSDAEIVCNTCAQPIS-----------------------GGEYSTVEGINFHKECFICAAPNCQGNLDAGFIVDG-------------GKAYCVTCHNKYFSQP------------------------------CLKCNKPIFEEAFRALNCQWH-LSCFICTECNQPMYDGVFHMEGGRVYCGEDHERLFGVTCYACRKLIGPGDSE----MNAIGQKWHDRCF
>Mmu14
------MALTVDVAGPAPWGFRISGGRDFHTPIIVTKVTERGKAEAADLRPGDIIVAINGQSAENMLHAEAQSKIRQSASPLRLQLDRSQTASPGQTNGEGSLEVLATRFQGSLRTHRDSQSSQ-----------------RSACFSP-------------VSLSPRPCSPFSTPPPTSP------VALSKE-DMIGCSFQS--------LTHSPGLAAAHHLTYPGHPTSQQAGHSSPSDSAVRVLLHSPG-RPSSPRFSS----LDLEEDSEVFKMLQENRQG--RAAPRQSSSFRLLQEALEAE-------ERGGTPAFVPSSLSSQASLP----TSRALA---------TPPKLH----TCEKCSVNISNQAVRIQEGRYRHPGCYTCADCGLNLKMRGHFWVGNELYC-EKHAR--------QRYS-MPGTLN----SRA----------
>Tni17
------MPLRVVMQGSGPWGFRLVGGKDFEQPLTISRVTHGSKAAQANLCMGDIILAIDGESTEHMTHLDAQNKIKGCKDEMVLSIDRS-------EIKLWSPLSSEGGKTHPYKMNLESEPK------------------EVKHIG---------------SSHNRSALPFGS-------------------KVVTNQYNN-----------PAGLYSSENIKDFNSAVDEVKTMATANEA----------SAK------------------------------------------------------------NGDSDKPSGFGSVKAPSTK----IGSSVG---------NAQKLP----VCDKCGSGIVGAMVKLRD-KFRHPECYTCTDCDVNLKQKGHFFVEDKIYC-ESHAR--------KRVV-IPEGYD----VVTVFPK------
>TruSc53
------MPLRVVMQGPGPWGFRLVGGKDFEQPLTISRVTPGSKAAQANLCIGDMILAIDGESTEHMTHLEAQNKIKGCIDEMVLSVDRS-------EIKLWSPLSSEGGKTHPYKMNLESEPKVCSVCFKHVHIFLTYTITHVKHPSGVCHLNASWIFGPLCHRHNRSALPFGS-------------------KVVTNQYNN-----------PAGLYSSENIKDFNSAVDEVKTMATANEA----------NAKPP-----------VAADSEVYKMLQENQES--DEPPRQSASFRVLQEILE----------TGDSDKPSGFRSVKAPSTK----VGSSVG---------NTQKLP----VCDKCGSGIVGAMVKLRD-KFRHPECYTCTDCDVNLKQKGHFFVEDKIFC-EKHAR--------ERVV-PPEGYD----VVTVFPK------
>Dre13
------MPQRVVLQGPGPWGFRLVGGKDFEQPLTISRVTPGSKAAQADLCMGDMILAIDGESTDGMTHLEAQNKIKACGDEMALSIDRS-------ESKMWSPLVTEDGKTNPYKMNLAKTNTQ-----------------EEKHIG---------------SAHNRSAMPFNSA--------------SP--RVVTNQYNN-----------PAGLYSSENIKNFNSAVDEVQTTAASSEASRNSDPSKPGHTKAA-----------IAADSEVYKMLQENQES--NEPPRQSASFKVLQEILE----------TGDSEKPSGFRSVKAPTTK----IGASVG---------NPEKLS----LCDKCGSGIVGMIVKLRD-KFRHPECYVCTDCGINLKQKGHFFVEDQIYC-EKHAR--------ERIT-PPEGYD----VVTVFPK------
>Mmu19
-----MTTQQIVLQGPGPWGFRLVGGKDFEQPLAISRVTPGSKAAIANLCIGDLITAIDGEDTSSMTHLEAQNKIKGCADNMTLTVSRS-------EQKIWSPLVTEEGKRHPYKMNLASEPQ------------------EVLHIG---------------SAHNRSAMPFTASPA---------PST----RVITNQYNS-----------PTGLYSSENISNFNNAV-ESKTSASGEEANSRPVVQPHPSGSLI-----------IDKDSEVYKMLQEKQEL--NEPPKQSTSFLVLQEILESD-------GKGDPNKPSGFRSVKAPVTK----VAASVG---------NAQKLP----ICDKCGTGIVGVFVKLRD-HHRHPECYVCTDCGINLKQKGHFFVEDQIYC-EKHAR--------ERVT-PPEGYD----VVTVFRE------
>Hsa10
-----MTTQQIDLQGPGPWGFRLVGGKDFEQPLAISRVTPGSKAALANLCIGDVITAIDGENTSNMTHLEAQNRIKGCTDNLTLTVARS-------EHKVWSPLVTEEGKRHPYKMNLASEPQ------------------EVLHIG---------------SAHNRSAMPFTASPA---------SSTTA--RVITNQYNN-----------PAGLYSSENISNFNNAL-ESKTAASGVEANSRPLDHAQPPSSLV-----------IDKESEVYKMLQEKQEL--NEPPKQSTSFLVLQEILESE-------EKGDPNKPSGFRSVKAPVTK----VAASIG---------NAQKLP----MCDKCGTGIVGVFVKLRD-RHRHPECYVCTDCGTNLKQKGHFFVEDQIYC-EKHAR--------ERVT-PPEGYE----VVTVFPK------
>Tni18
------MPLSVVLDGPAPWGFRMVGGKDFNQALTISRVTPGSKASAASLCPGDVILAIEGAPTKDMLHCEAQNKIKESTHRLSLTIERN-------ESRLWSPQVVDQGRAHPFKINLEAEHQ------------------EYKPIG---------------TAHNRKAQPFVAAAN---------IDDKR--QVVSATYNT-----------PIGLYSSDNIQ--DAMEGQIRGLVHHRPESSRA--------LTN-----------IE-DSAVYQMLQKEQEE--PHAPRQSGSFRALQDFID----------SD-GTRPIGTRTVKAPTIK----QAPPTG---------NLQKLP----ICDKCGNGIVGTVVKARD-KFRHPGCFVCSDCDVNLKQSGYFFVEGQLYC-EAHAR--------VRMR-PPEGHD----LVATFPSA-----
>TruSc40
------MPVNVVLDGPAPWGFRMIGGKDFNQALTISRVTPGSKASMANLCAGDVILAIEGVPTKDMLHCDAQNKIKESTHRLSLTIERN-------ESRLWTPHVVDQGRAHPFKINLEAERQ------------------EYKPIG---------------AAHNRKAQPFVAAAN---------IDDKR--QVVSATYNT-----------PIGLYSSDNIQ--DAMEGQIRGLVTNRPESSRT--------LTS-----------IE-DSDVYRMLQKDEEE--PHAPRQSGSFKALQDFID----------SD-GTRPIGTRTVKAPTIK----QAPPTG---------NLQKLP----ICDKCGNGIVGTVVKARD-KFRHPGCFVCSHCDVNLKQQGYFFVEGQLYC-EAHAR--------ARMR-PPEGHD----LVTTFPSA-----
>Dre14
------MPQNVVLDGPAPWGFRLSGGKDFNQPLTITRVTPGSKASRVNLCPGDIILSIQGVSTDGMTHAEAQNNIKDSTNQLFLKIERP-------ETKIWSPQVIEEGKVNPFKINLEAEKQ------------------EYKPIG---------------TGHNRRAQPFVAAAS---------LDDKT--QVVSSTYNT-----------PIGLYSQDNIQ--DALQGQIRGLVHEKPEGSKP--------LTS-----------IE-DSHVYRMLQDANEQ--PHEPRQSGSFKALQDYVE----------SD-GTRPMVTRSVKAPVTK----PQAATS---------SLQKLP----LCDKCGTGIVGTVVKARD-KYRHPACFVCSDCGMNLKQKGYFFVDGQMYC-EAHAR--------MRMT-PPEGHD----L------------
>Dre1
------MPFTVVLDGPAPWGFRLIGGRDFSQPLTVAKISPGSKASTVNLSPGDIILSIDGVSAENLMHSEAQTLIKDASYQLTLTVERP-------ETKLWSPNMTED---NPFKMNLEAERQ------------------EHRPIG---------------AGHNRRASPFVAAAN---------IDETR--QVVSPTYNS-----------PIGLYSSGNIQ--DALQGQLKGLIHNKAESPRK--------LSN-----------IE-DSDVYRMLQKNQEEDEAHEPRQSGSFKALQSFMN----------SE-GTRPLVIRKVHAPMSK----PSAPSG---------NLHKLP----MCDKCGNGIVGTVVKVQD-KFRHPDCFVCTECEENLKQKGYYFIDDELYC-ESHAH--------ARAK-PPESPD----L------------
>Mmu8
------MPQNVVLPGPAPWGFRLSGGIDFNQPLVITRITPGSKAAAANLCPGDVILAIDGFGTESMTHADAQDRIKAASYQLCLKIDRA-------ETRLWSPQVSEDGKAHPFKINLEAEPQ------------------EFKPIG---------------TAHNRRAQPFVAAAN---------IDDKR--QVVSASYNS-----------PIGLYSTSNIQ--DALHGQLRGLIPGS-LQNEP--------TAS-----------VPPQSDVYRMLHDNRDD--PAAPRQSGSFRVLQDLVN----------DGPDDRPAGTRSVRAPVTK----VHGGAG---------SAQRMP----LCDKCGSGIVGAVVKARD-KYRHPECFVCADCNLNLKQKGYFFVEGELYC-ETHAR--------ARTR-PPEGYD----TVTLYPKA-----
>Hsa4
------MPQTVILPGPAPWGFRLSGGIDFNQPLVITRITPGSKAAAANLCPGDVILAIDGFGTESMTHADAQDRIKAAAHQLCLKIDRG-------ETHLWSPQVSEDGKAHPFKINLESEPQ------------------DGNYFE---------------HKHNIRPKPFVIPGRSSGCSTPSGIDCGSGRKIVHAQFNT-----------PMQLYSDDNIM--ETLQGQVSTALGETPLMSEP--------TAS-----------VPPESDVYRMLHDNRNE--PTQPRQSGSFRVLQGMVD----------DGSDDRPAGTRSVRAPVTK----VHGGSG---------GAQRMP----LCDKCGSGIVGAVVKARD-KYRHPECFVCADCNLNLKQKGYFFIEGELYC-ETHAR--------ARTK-PPEGYD----TVTLYPKA-----
>Hsa5
------MPHSVTLRGPSPWGFRLVGGRDFSAPLTISRVHAGSKAALAALCPGDLIQAINGESTELMTHLEAQNRIKGCHDHLTLSVSRP-------EGRSW-PSAPDDSKAQAHRIHIDPEIQ------------------DGSPTTS-------------------RRPSGTG----------TGPEDGRP--SLGSPYGQ----------PPRFPVPHNGSS-EATLPAQMSTLHVSPPPSADPARGLPRSRDCR-----------VDLGSEVYRMLREPAEP-VAAEPKQSGSFRYLQGMLEAG-------EGGDWPGPGGPRNLK-PTAS---KLGAPLS---------GLQGLP----ECTRCGHGIVGTIVKARD-KLYHPECFMCSDCGLNLKQRGYFFLDERLYC-ESHAK--------ARVK-PPEGYD----VVAVYPNAKVELV
>Mmu11
------MTHSVTLRGPSPWGFRLVGGRDFSAPLTISRVHAGSKAALAALCPGDLIQAINGESTELMTHLEAQNRIKGCHDHLTLSVSRP-------ENKNW-PSAPDD-KAQAHRIHIDPESQ------------------DCSPATS-------------------RRSSVSG----------ISLEDNRS--GLGSPYGQ----------PPRLPVPHNGSSNEATLPAQMSALHVSPPTSADTARVLPRNRDCR-----------VDLGSEVYRMLREPAEP-TASEPKQSGSFRYLQGMLEAG-------EGGDRPGSGGPRNLK-PAAS---KLGAPLS---------GLQGLP----ECTRCGHGIVGTIVKARD-KLYHPECFMCSDCGLNLKQRGYFFLDERLYC-ENHAK--------ARVK-PPEGYD----VVAVYPNAKVELV
>Tni7B
---------------------------------MNLQITPGSKAAQGDLCPGDIILAINGDSTELMTHMEAQNRIKTCTQQLTLIVTRT-------GTGDR-VSSPTVSENGKTSPYMESDSQ------------------SFRPITSG---------------YGSRKSSYTPEPQLPAPPQPTHLNNGHPKPNSGHSYGYGNGTGHSQYNNPAGLYAYNGSNGDRSLPSKMGSLSVSATHSPEPPMHSPIGRNG------------FDTQSDVYKMLQDYVEP-VS-EPKQSGSFKYLQEILQAE-------DGGVSP-TERMRNLKSPIRSPLPKLGSPIPS-----SVSGLQKLP----QCTRCCNGIVGTIVKARD-KLYHPNCFMCDDCGVNLKHRGYFFIEDNLYC-ETHAK--------ARVQ-PPEGYD----VVAVYPNSKVEIV
>TruSc82
-----------------------------------LQVTPGSKAAQGDLCPGDIILAINGDSTELMTHMEAQNRIKTCTQQLTLIVTRT-------GTGDR-VWSPTLSENGKTSPYTEPDSQ------------------SFRPITSG---------------YSSRKSSYTPEPQLPPPPQPTHLNNGHPKPNNGHSYGYGNGTGHSQYNNPAGLYAHNGSNGDRSLPSKMGSLSISATHSPEPPLHSPVGRNG------------FDTKSDVYKMLQDYVEP-VS-EPKQSGSFKYLQEILQAE-------DGGVSP-TERMRNLKSPIRSPLPKLGSPIPT-----NVPGLQKLP----QCTRCCNGIVGTIVKARD-KLYHPDCFMCDDCGINLKQRGYFFIEDNLYC-ETHAK--------ARVQ-PPEGYD----VVAVYPNSKVEIV
>TruSc378
------------------------------------------------------------------LYPFPLRVRLECKTIYCLAVVVS-------------SGITCNVNNGTLQVMEHCSADD-----------------RNNSLS-------------------------------------------------SRTPT------------LPGHDSPHSPIDLDVLTSPCHSSSGSDFAMNR-----------------------FDKDSEVYKMIQENKES--RIPPRQSNTFKMLQEVLEAD--------------ERDLCGNKSIISS-----SGVIS----------LH----------------STVAVRIMHNHFRHSECYTCTDCGLNLKMRGHFWVGDVMYC-EKHAK--------ERHQ-GLASTQ----AMFIYSSKVAQPQ
