# Supplementary material for: Early vertebrate chromosome duplications and the evolution of the neuropeptide Y receptor gene regions
Source: BMC Evol Biol. 2008 Jun 25;8:184. doi: 10.1186/1471-2148-8-184 (PMC2453138; doi:10.1186/1471-2148-8-184)
Supplement: Additional file 4 — Compressed archive of alignment files for all analyzed families in fasta format. [file 1471-2148-8-184-S4.zip › SAMD8SUB1.fas]

>Tni18
-------MTGEKSQPSGVVSVDGQEQALM----ATQELVHARDAACDNLSPQMEGGNKGTSGKTCPVHAPVAEDTKR-GFRKG-----------------------------------MGRHNDYVKISVP------------ESRVNPLPMEWWKTAISFFYALFNLVLTTVIITVVHERVPPKEISPPLPDKFFDYIDRVKWAFTVTEINGMVLVAIWLIQLFFFRYKSIASRRFFFLIGTLYLYRCVTMYITTLPVPGMHMTCAPKLHGDSQAKLQRILQLVSGGGLSITGSHLLCGDFLYSGHTVMLTLTYLFIKEYSPRSFWW--YHLICWMLSAVGVVCILVAHEHYSVDVVVAI---------FHHLPTLLVVPHHG--------------QLTERNVQTAVPCSYSWPISWPPTCLKNPC-KKYSMVQSTREE-----
>TruSc17
-------MIGEERQSRGVVSVDGQVQALM----ASQELVDTRDAARDSLNPEMEAGNKGTGGKTCPVHVPVAEDTKR-GFRKG-----------------------------------MGRHNDYVKISVP------------ESRVNPLPMEWWKTAISFFYALFNLVLTTVIITVVHERVPPKEVSPPLPDKFFDYIDRVKWAFTVTEINGMVLVTIWLIQLFFFRYKSIASRRFFFLIGTLYLYRCVTMYITTLPVPGMHMTCAPKLHGDSQAKLQRILQLVSGGGLSITGSHLLCGDFLYSGHTVMLTLTYLFIKEYSPRSFWW--YHLICWLLSAVGVVCILVAHEHYSVDVVVA----------FHHLPTLLVVPHHG--------------QLTERNVQTAVPCSYSWPITWPPNCLKNPC-KKYSMVQSTREE-----
>Dre1
------------------------------------------------------------------------EDAKRNGLRKG-----------------------------------LVRHRDYVKISVP------------EGKGNRLPSEWWKTFIALFYAALNLVLTTVMITVVHERVPPKEESPPLPDKFFDYIDRVQWAFTVTEVNGMVLVSIWGIQLLFHRYKAIVARRYFFLLGTLYMYRCITMYVTTLPVPGMHMVCAPKLHGDSEAKLQRVLQLLSGGGLSINGSHLLCGDFLYSGHTVILTLTYLFLKEYSPRSFWW--YHLLCWLTAAVGVVCILVAHEHYSVDVVVAYFITTRLFYWYHTMANLQTLKCSPN-NYLTHTWWNPVFNLFERNVQTHVPCSFCWPITWPPACLKNPC-KKYSMVQSGREE-----
>Mmu3
--------------------MDIIETAKL----EGHLESQTNDSTNTYTSPTEAVEEEGKNGK-------GKPKTLSNGLRKG-----------------------------------AKKYPDYIQISMP------------NDSKNKFPLEWWKTGIAFVYALFNLILTTVMITVVHERVPPKELSPPLPDKFFDYFDRVKWAFSVSEINGMVLVGLWITQWLFLRYKSIVGRRFFFIMGTLYLYRCITMYVTTLPVPGMHFQCAPKLNGDSQAKIQRILRLISGGGLSITGSHILCGDFLFSGHTVVLTLTYLFIKEYSPRHFWW--YHLVCWLLSAAGIICILVAHEHYTVDVIIAYYITTRLFWWYHSMANEKNLKVSSQTNFLSRAWWFPIFYFFEKNVQGSIPCCFSWPLSWPPGCFKSSC-RKYSRVQKIGEDNEKST
>Hsa4
--------------------MDIIETAKL----EEHLENQPSDPTNTYARPAEPVEEENKNGN-------GKPKSLSSGLRKG-----------------------------------TKKYPDYIQIAMP------------TESRNKFPLEWWKTGIAFIYAVFNLVLTTVMITVVHERVPPKELSPPLPDKFFDYIDRVKWAFSVSEINGIILVGLWITQWLFLRYKSIVGRRFCFIIGTLYLYRCITMYVTTLPVPGMHFQCAPKLNGDSQAKVQRILRLISGGGLSITGSHILCGDFLFSGHTVTLTLTYLFIKEYSPRHFWW--YHLICWLLSAAGIICILVAHEHYTIDVIIAYYITTRLFWWYHSMANEKNLKVSSQTNFLSRAWWFPIFYFFEKNVQGSIPCCFSWPLSWPPGCFKSSC-KKYSRVQKIGEDNEKST
>Dre23
--------------MAQTQLLDEQDDGQI----SEYHVMVTVEDSTRPQTPPTGRTHPYQDTPPFSQVDDKPKDSKQRGFRR------------------------------------IRKNQDYVHITMA------------KSSTSRLPSEWWKTGIAFIWACFNLVLTTAMITIVHDRVPDKSVSPPLPDKFFDYVPRKEWAFRVTEVFGMILVVLWFIQWLSLKYRAIVGRRFFFLQGLLYMYRMVTMYITTLPVPSMHMECAPKLQNNSYEKLQRAYQLVTGAGLSITGSHRMCGDFLYSGHTVMLTLTFLFIYEYSPRSRLWTVYHVICGLLSAMGMICILMGHEHYSLDVVVAYYITSRLFYWYHTMANNQALRGSPH-NYLSRVWWNFMFSFLEKNVKLPVPCTFSSPIPVPSVSFKNPC-RSYSKVQSSREE-----
>TruSc6036
-----------------------------------------------------------------------LVHSLSRGLR---------------------------------------KHCHYVQISVP------------EEPGRRLPAEWWKTGVAFLYALFNLVFTTVVITVVHERVPDKSVSPPLPDKFFDYVDRVPWAFTVTEVNGLILCGLWLIQWLCLKHRSIVGRRCFFLIGTLYMYRCITMYITTLPVPGKHMVCAPKLYNDSMGKIWRILRLLSGGGLSLTGSHLMCGDFLYSGHTVMLTLSYLFIKEYSPRWMWW--YHWSCWLLSASGVVCILIGHEHYSIDVLIGYIASTRLFWWYHTMANTQKLRRAPS-NFLSRVWWNPVFNFLERNVQTAVPLVFVWPLAPPSFC-----------------------
>Dre17a
MKEVRLWTASDVSDWLSEEGMQEYTEALR----EKDGPALLQLSEQDFNTLPLSLVTGDSGRQLLERIETLRFTSHMKAHKGNNHKNSYQANGHVGV---ILANGSISNGKTVNGAPKNGLLSEPVRILIPSLS---------EQERTPFPTEWFKTGVAFLYALCCFLMTTVMISVVHERVPPKEETPPLPDKFFDLFDHVEWAFSICEINGMLLVGLWFTQWLLLKHRSIIGRRFFFIVGTLYLYRCVTMYVTTLPVPGMHFKCSPKLFGDWEAQSRRVMKLMAGGGLSITGSHALCGDYLYSGHTVMLTLTYLFIKEYSPRRFWW--YHSICWCLSAVGIFCILLAHDHYTIDVVVAYFMTTRLFWWYHTMANQQALKEKSSGNMFSRVWWFGPFQYFETNVRGIVPRNYQLPFLLRTLTSTR---VKYSKLDSRES------
>Dre17b
MKEVRLWTASDVSDWLSEEGMQEYTEALR----EKDGPALLQLSEQDFNTLPLSLVTGDSGRQLLERIETLRFTSHMKAHKGNNHKNSYQANGHVGV---ILANGSISNGKTVNGAPKNGLLSEPVRILIPSLS---------EQERTPFPTEWFKTGVAFLYALCCFLMTTVMISVVHERVPPKEETPPLPDKFFDLFDRVEWAFSICEINGMLLVGLWFTQWLLLKHRSIIGRRFFFIVGTLYLYRCVTMYVTTLPVPGMHFKCSPKLFGDWEAQSRRVMKLMAGGGLSITGSHALCGDYLYSGHTVMLTLTYLFIKEYSPRRFWW--YHSICWCLSAVGIFCILLAHDHYTIDVVVAYFMTTRLFWWYHTMANQQALKEKSSGNMFSRVWWFGPFQYFETNVRGIVPRNYQLPFLLRTLTSTR---VKYSKLDSRES------
>Tni17A
MKKVTQWSTRDVSDWLNREGMSDYVDALR----QVDGPALLSLNGVDFQKFSLALVS-DSGQQLQERIETLRIENHMETHKNG------IANGHLGG---LPNGTSKQLQNGIMG------RTEMVQIRMP-TA---------ETTRSSFPTEWGKTGVAFLYAVVCFVTTTITISVVHERVPSKEHTPPLPDKFFDLFDRVEWAFSICEINGLVLVALWLIQWLLLKHRSIIGRRFFFIVGTLYLYRCITMYITTLPVPGMHFKCSPKLLGDWEAQTRRIMKMIAGGGLSITGSHTMCGDYLYSGHTVMLTLTYLFIKEYSSRRLWW--YHWFCWTLSAVGIFCILLAHDHYTVDVVVAYYITTRLFWWYHTMANQQSLKGTSQSNPFSRVWWYRLFQYFEENVNGTVPRNYCLPLLLLSQQWSRG--VKYSKLD----------
>TruSc76
MKKVAQWSTRDVSDWLNREGMSEYVDTLS----LVDGPALLGLNSLDFQTAPLSLVSSDGGQQLLERIETLRIEMNMEAHKNG------NANGHVGG---LPNGTSKLLQNGMLGM--KDFRREMVQIQIP-TA---------ETPRTSFPTEWGKTGWAFIYAVVCFVTTTITISVVHERVPSKEHTPPLPDKFFDLFDRVEWAFSICEINGLLLVALWLIQWILLKHRSIIGRRFFFIVGTLYLYRCITMYITTLPVPGMHFKCSPKLLGHWEAQMRRIMKMIAGGGLSITGSHTMCGDYLYSGHTVMLTLTYLFIKEYSPRRLWW--YHWFCWTLSAVGIFCILLAHDHYTVDVVVAYYITTRLFWWYHTMANQQSLRWSAQSNPFSQVWWYRLFQYFEEHVSGTVPRNYQLPVSLLSLQWIRG--VKYSKLDTQ--------
>Mmu19
MKEVVYWSPKKVADWLLENAMPEYCEPLE----HFTGQDLINLTQEDFKKPPLYRVSSDNGQRLLDMIETLKMEHHMEAHKNG------HANGHLSIGVDIPNPDGSFSIKTKPNGMPNGFRKEMIKIPMP------------EPERSQYPMEWGKTFLAFLYALSCFVLTTVMISVVHERVPPKEVQPPLPDTFFDHFNRVQWAFSICEINGMILVGLWLFQWLLLKYKSIISRRFFCIVGTLYLYRCITMYVTTLPVPGMHFNCSPKLFGDWEAQVRRIMKLIAGGGLSITGSHNMCGDYLYSGHTVMLTLTYLFIKEYSPRRLWW--YHWICWLLSVVGIFCILLAHDHYTVDVVVAYYITTRLFWWYHTMANQQVLKEASQMNLLARVWWYRPFQYFEKNVQGIVPRSYHWPFPWPVVHLSRQ--VKYSRLVNDT-------
>Hsa10B
MKEVVYWSPKKVADWLLENAMPEYCEPLE----HFTGQDLINLTQEDFKKPPLCRVSSDNGQRLLDMIETLKMEHHLEAHKNG------HANGHLNIGVDIPTPDGSFSIKIKPNGMPNGYRKEMIKIPMP------------ELERSQYPMEWGKTFLAFLYALSCFVLTTVMISVVHERVPPKEVQPPLPDTFFDHFNRVQWAFSICEINGMILVGLWLIQWLLLKYKSIISRRFFCIVGTLYLYRCITMYVTTLPVPGMHFNCSPKLFGDWEAQLRRIMKLIAGGGLSITGSHNMCGDYLYSGHTVMLTLTYLFIKEYSPRRLWW--YHWICWLLSVVGIFCILLAHDHYTVDVVVAYYITTRLFWWYHTMANQQVLKEASQMNLLARVWWYRPFQYFEKNVQGIVPRSYHWPFPWPVVHLSRQ--VKYSRLVNDT-------
>Dre12
MNKVAAWSEDEVSLWLTDQGLQEYSEALR----KYDGLALLNLTTEDFKRTPLSRVTSDGGRLLLEKIETLKIEHHMNGHTNG--HMVLNQNGNVG-------SSVKAQRNGMAN----GFHKELVQIPMP------------EPVSPQFPPEWGKTAVALVYALCCFVFTTVVISVVHERVPPKEETPPLPDKFFDFFGRVEWAFTVCEINGMVLIVLWIIQWSLLKHKSIVARRFCFIVGTLYLYRCITMYITTLPVPGMHFKCSPKVNGDWQSQMRRVMKLIAGGGLTITGSHNMCGDYLYSGHTVMLTLTYLFIKEYSPRRFWW--FHWGCWSLCAVGVFCILLAHDHYTIDVVVAYFITTRLFWWYHTMANQQVLKETSQSNFFANVWWYRFFQYLESNVPAVVPRHYQKPFSWRLLHWSH---VKYTRIDSD--------
>Cin12q
GDDVSSWSSDQVACWLRRKGYPEYADAAVNSVYPINGHRLLSLTRNDLLNSPFHMNDQTEADHLNNSIETLRKSQLTKYMKKIELNGLRNGYSKTSHSN-CNGRIANGFASVTTPLLNGDTHHHHINDTTPFISGEDNIGNGGNNSSEQFPVEKLKTFVAVLYMMFGFVVSVVTLQFVHDRVPTMTEDPPLPDIFFDIVPR-RIAFSYCESIGMVLTSFTILVAIFHKHRFIIMRRIFFILGTLYLYRSITIYVTTLPVPGLHFKCAPKANGHISLMLTRAASLLFGGGLSVTGSHHLCGDYLFSGHTIILVITYMTIHEYTPKRWWF--LHWLCWVMSATGIVCILLAHDHYTIDVVVAYLLTTRLFWSYHTLCNVSVLKEYANSNLLSRAWWFPIFRYFEENSTGCLPRQFEWPLPWPRRFRNNIAPGRRSPIKGV--------
