# Supplementary material for: Early vertebrate chromosome duplications and the evolution of the neuropeptide Y receptor gene regions
Source: BMC Evol Biol. 2008 Jun 25;8:184. doi: 10.1186/1471-2148-8-184 (PMC2453138; doi:10.1186/1471-2148-8-184)
Supplement: Additional file 4 — Compressed archive of alignment files for all analyzed families in fasta format. [file 1471-2148-8-184-S4.zip › SAMD8SUB2.fas]

>Tni2rnd
HLSVRRWTPKHVAKWLKDEGFCDYVDLLCNKHR-LDGTSLLALSEYDLRSPPLEL---KVLGDIKRLMVSIRKLQ-KQNMDLLEELGLPFDGQSPTGSGS-----------------GLDWLCNGDSGRDCDSTDTAPVGEE--YHQYTNGKY-KQQARRLDPEYWKTVLSSVYVVFVFGFTSFVMVIVHERVPDMRTYPPLPDIFLDSVPRIPWAFAMAEACGVILCSIWLLVLLLHKHRSILLRRMCSLMGTVFMLRCVTMFVTSLSVPGQHLQCSGKIYGDMWAKLQRAVAIWSGFGMTLTGVHTCGDYMFSGHTVVLTMLNFFVTEYTPRSWNFIHTLSWVLNLFGIFFILAAHEHYSIDVFIAFYITTRLFLYYHTLANTRAYQQS--RRARIWFPMFSFFECNVHGPVPNEY----GW---PFSRPAV-----------------
>TruSca29
HLSVRRWTPKHVAKWLKEEGFCDYVDLLCNKHR-LDGTSLLALSEYDLRSPPLEL---KVLGDIKRLMVSIRKLQ-KQNIDLLEELGLPFDGHSPTGSGS-----------------GLEWLCNGDSGRDCDSTDTAPVGEE--YHQYTNGKY-KQQTRRLDPEYWKTVLSSVYVVFVFGFTSFVMVIVHERVPDMRMYPPLPDIFLDSVPRIPWAFAMAEACGVILCNIWLLVLLLHKHRSILLRRMCSLMGTVFMLRCVTMFVTSLSVPGQHLQCSGKIYGDMWAKLQRAVAIWSGFGMSLTGVHTCGDYMFSGHTVVLTMLNFFVTEYTPRSWNFIHTLSWVLNLFGIFFILAAHEHYSIDVFIAFYITTRLFLYYHTLANTRAYQQS--RRARIWFPMFSFFECNVNGPVPNEY----GW---PFSRPAVMRRLIG-----------
>Mmu14
QLCIRRWTTKHVAVWLKDEGFFEYVDILCNKHR-LDGITLLTLTEYDLRSPPLEI---KVLGDIKRLMLSVRKLQ-KIHTDVLEEMG--YNSDSPMSPMTPFL----------SALQSADWLCNGEPTHSCDG-PIPDLSSD--QYQYMNGKN-KHSARRLDPEYWKTILSCVYVFIVFGFTSFIMVIVHERVPDMQTYPPLPDIFLDSVPRIPWAFSMTEVCGVILCYIWILVLLLHKHRSILLRRLCSLMGTVFLLRCFTMFVTSLSVPGQHLQCTGKIYGSVWEKLRRAFAIWSGFGMTLTGVHTCGDYMFSGHTVVLTMLNFFVTEYTPRSWNFLHTLSWVLNLFGIFFILAAHEHYSIDVFIAFYITTRLFLYYHTLANTRAYHQS--RRARIWFPMFSFFECNVNGTVPNEY----CW---PFSKPAIMKRLIG-----------
>Hsa10A
QLCIRRWTTKHVAVWLKDEGFFEYVDILCNKHR-LDGITLLTLTEYDLRSPPLEI---KVLGDIKRLMLSVRKLQ-KIHIDVLEEMG--YNSDSPMGSMTPFI----------SALQSTDWLCNGELSHDCDG-PITDLNSD--QYQYMNGKN-KHSVRRLDPEYWKTILSCIYVFIVFGFTSFIMVIVHERVPDMQTYPPLPDIFLDSVPRIPWAFAMTEVCGMILCYIWLLVLLLHKHRSILLRRLCSLMGTVFLLRCFTMFVTSLSVPGQHLQCTGKIYGSVWEKLHRAFAIWSGFGMTLTGVHTCGDYMFSGHTVVLTMLNFFVTEYTPRSWNFLHTLSWVLNLFGIFFILAAHEHYSIDVFIAFYITTRLFLYYHTLANTRAYQQS--RRARIWFPMFSFFECNVNGTVPNEY----CW---PFSKPAIMKRLIG-----------
>Tni17B
EEAVSAWSCVQVAHWLQKEGFGEYVDLLCARHR-LDGLGLLALTEADLRGPPLGL---AVLGDIKRLVIALRRLQ-RRNQSQLEELGLQLADGGPAGSSLAPVGDVWKFEGADGRFIGGDGFCSESMLRQRRGERCGYGSGEILRHTHFNGRCRQHLAGRLDPEVWKTVVSSIYVFLVIGFTSFVMVLVHERVPDMRTYPPLPDIFLDSVPRIPWAFAMAEACGVVLCYMFLLILLLHKHRSILFRRLCSLMGTVFLLRCCTMFVTSLSVPGQHLKCASKTYDDTFAKIERALAIWSGFGMTLAGVQTCGDYMFSGHTVVITMLNFFVTEYTPRSWNLIHTISWVLNLFGIFFILAAHEHYSIDVFIAFYITTRLFLYYHTLANTRAYQQS--RRARIWFPMFSFFECNVNGPVPNQY----HW---PFEKPA------------------
>TruSc24
---VSGWSCMQVAQWLQEEGFGEYVDLLCTQHR-LDGLSLLALTEADLRGPPLGL---TVLGDIKRLTIALRRLQ-RQNQSQLEELGLKLSS-IPAGSSMHPVGGGWNFDEAAGRFNG--GFCSGSVLRQRRGERCESNSGETLCHSRFNGRCRQHLAGRLDPEVWKTVLSSVYVFLVIGFTSFVMVLVHERVPDMRTYPPLPDIFLDSVPRIPWAFAMAEACGVILCYMFLLILLLHKHRSILFRRLCSLMGTVFLLRCCTMFVTSLSVPGQHLQCASKTYDDTFGKIQRALAIWSGFGMTLAGVQTCGDYMFSGHTVVITMLNFFVTEYTPRSWNLIHTISWVLNLFGIFFILAAHEHYSIDVFIAFYITTRLFLYYHTLANTRAYQQS--RRARIWFPMFSFFECNVNGPVPNQY----HW---PFGKPAFMKTLIG-----------
>Cin12p
-MYIHEWGCEEVKVWLKSEGFEKYSELLCEKHE-VDGDVLLSLTEKDLRNPPLQF---KKLSDIKKLWRCLKLLQQKSKIERRVLNGVSHHKRSQIYTTTTN---------------NNHHSDDGRGSSYDETDHSSYIDSDIEVSMRSRGKD-----VAFLPELNKLFVSFLYATFVSWVTAYMMVLVHERVPDKQKYPPLPDIFLDNVPLIPYAFQLAELCGLSLAIVWLFILFFHKHRMILLRRFFSIASSVFLLRSVTIIVTSLSVPGQHLQCS-AMYHSAWQRFVRATEIVAGFGMTLTGVHTCGDYMFSGHTAYLTLFNHLITEYTPSKYYRLHTFSWVLNLFGIFFVLAAHEHYSIDVVIAFYITSRIFLYYHMLANTRCYWYS--KRVKIWFPLLSYFECNVPGKIPNEY----CW---PVTRSDVKRWIQPLYKKNK-----
>Dme3L
PLLVAQWSIENVTSWATCMEHFSRTLLDCLRQEAIDGEVLLSLTEEDVRDMRYKLGYKLTFGELKKFWIAVLKLQLLVKNSSAESVILGIECHGNGNSVYMP-------------LASTGCGPPSSSTCPCPQAECPSYVSDCDTYLRMGGRY-------VPPEYFKTAMSLGYSFVVTWITSLTMVIVHERVPDMKRYPPLPDIFLDNVPHIPWAFNMCEITGSLLFTIWVVVLTFHKYRLVLLRRFFALAGTVFLLRCVTMLITSLSVPGTHLQCSQDMVGALIIRMSRAYRIWSGLGMSIQGVRTCGDYMFSGHTVALTLLNFFITEYTPRNLYFLHTLTWLLNMFGIFFILAAHEHYSIDVFVAFYITSRLFLYYHTLANNRALMQSDSKRTRVWFPMFSYFESSVDGMVPNEYDVKRCWLDAPLSGNSSAHMFGGESEQCLRNGTA
