# Supplementary material for: Early vertebrate chromosome duplications and the evolution of the neuropeptide Y receptor gene regions
Source: BMC Evol Biol. 2008 Jun 25;8:184. doi: 10.1186/1471-2148-8-184 (PMC2453138; doi:10.1186/1471-2148-8-184)
Supplement: Additional file 4 — Compressed archive of alignment files for all analyzed families in fasta format. [file 1471-2148-8-184-S4.zip › SFRP.fas]

>Dre1a
---------------------------------------------------------------------CKPIPTNLLLCHDIEYTNMRLPNLLGHETMNEVLQQASSWTPLVQKQCHPDTKKFLCSLFAPVCLDD-----LDEPIQPCRSLCESVKSGCAPVMAAFGFPWPDMLDCRRFPLDNDLCIPPAGADALVPVTK------EVPRVCDACKEKPENDNEIVDSLCKNDFALKIKVKEISYMNGD--TKIIPETKTKMIYKTNGGVTDHDFRKTVLWLKDGLQCVCDELNDINAAYLVMGQKMDGNLVITSVKRWQKGQREFKRISR-SIRKLQC--------------
>Dre5
-------MKSLASLSLWR--------III--LILPLVS--LGQTFEYGWP----DNYD------KPP-QCVDIPVDLRLCQGVGYHQMLLPNLLEHESMAEVKQQAGSWVPLLHKNCDPGTQLLLCSLFAPVCMER--------PIYPCRRLCENVRDGCSPIMAAFGFPWPHILTCDKFPQD-DMCINTPNDTSTSEPN-------GHPPVCPPCDNEMKMDV-ILDHMCASEFAIKTKIQEVKRENMD--RKVTLQ-KKKRTIKMGT-LKKKDLKKLTLYLKNGADCPCTQLDNTRNTYLIMGRKVDKQYLLTGIHKWDKSNREFKKTMK-KLKSHKCPAYENVFK------
>Dre13
----MAELKR--QVSLTQ---------AVTLALVLLTSASSAEEYDYYSWQS--DNFHSGRFYAKQP-QCVDIPADLRLCYNVGYKKMRLPNLLDHETMPEVKQQAGSWVPLLAKRCHADTQVFLCSLFAPVCLDR--------PIYPCRSLCEAVRDSCAPVMETYGFPWPEMLQCEKFPIDNDLCIPMQFSAGHVTQTP-------VSKVCPPCDNELKADT-IMEHYCASDFALKMKIKEAKKEKGD--RKLIAAQKKKKVLKMGI-LRKKDLKKLTLYIKNGANCPCSQLDNLGSNFLIMGRKVDQQLLLMSIHKWDKKSKELKFAIK-YIKSQQCPTYHSVFQ------
>Dre1b
--------------VKMR---------AYLALLVALSIPGYLDALHGLYAFD-----QPELFQKKSN--CKPIPTNLLLCHDIEYTNMRLPNLLGHETMNEVLQQASSWTPLVQKQCHPDTKKFLCSLFAPVCLDD-----LDEPIQPCRSLCESVKSGCAPVMAAFGFPWPDMLDCRRFPLDNDLCIPPAGADALVPVTK------EVPRVCDACKEKPENDNEIVDSLCKNDFALKIKVKEISYMNGD--TKIIPETKTKMIYKTNGGVTDHDFRKTVLWLKDGLQCVCDELNDINAAYLVMGQKMDGNLVITSVKRWQKGQREFKRISR-SIRKLQC--------------
>Dre10
-------MKNLA-LKLWL--------SIAPFLCLPLLN--ALEDEDYIWPP---DSSD------KHP-PCVDIPEDLRLCFNVGYGRMMLPNLLDHETIAEVKQQAVSWVPLVHKACHKGTQVLLCSLFAPVCLDR--------PLYPCRWFCEAVRDSCAPIMQAFGFPWPEMLRCDKFPLG-EVCISS-NATKSNETDLIA----GGSSVCPACENEMKTDL-ILDQMCASEFAIKTKIKEVKIDNLD--RKVILQ-KRRKLVRAGS-MKKQDLKKLVLYLKSGAHCPCQQLENLENHYLIMGRSVGKQYVLTGIHKWDNSSKDFKKTIK-KLKNHKCPSYDHVFK------
>Tni18
-------------MKAVI---------STVALLWAITVP-CAEAIHGLYSFS-----QHELFYKKNN--CKQIPANLLLCHDIEYTEMRLPNLLGHETMNEVLQQASSWIPLVQKQCHPDTRKFLCSLFAPVCLDD-----LDEPIQPCRSLCESVRNSCAPVMSAFGFPWPKMLDCERFPLDNDLCIPPASMDNFVPATK------AVPRVCDACKETEENDNEIVDNLCKNDFALKIKVKEISYINGD--TKIVPETKSKTIYKLNG-VTERDLRKTVLWLKDGLQCICEEMNDINAPYLVMGQKLDGNLVITSLRRWQKGQREFKRISR-SIRKLQC--------------
>CinSc88
MFFQSPEMGSWIKGNCSS--------NEDIFISLAILILLVNNVQNCCGSP---KFMADGTMYARPPSVCVDIPTSLKLCRNVGYTRMVLPNLLNHESLTEVVQQATSFVPLLSRHCHANVQVFLCSLFAPVCIPTPPGESMNGPIPPCRSLCESVERRCGPIMLEHGFSWPLMLNCSKFSNE-GLCVSPDVNGSTTAEPPLP--STAPNPVCPPCRIELQRDT-LLDNYCASEFVIKIRVKKIKNKKSRGIREVFADKKKRVIYKNGP-LDKRDNKKMKLYVIGRKRCTCPQLDDAVTKYLVMGRKDGRKLKVTVIHAWDKNKRILNTAARNNFGARDCPSFDSTGSAGR---
>TruSc40
-------------MRAII---------STTTLLWVITIP-CAEAIHGLYSFS-----QHELFYKKSN--CKQIPANLLLCHDIEYTEMRLPNLLGHETMNEVLQQASSWIPLVQKQCHPDTRKFLCSLFAPVCLDD-----LDEPIQPCRSLCESVRNSCAPVMSAFGFPWPKMLDCERFPLDNDLCIPPATIDNFVPVTK------EVPRVCDACKETEENDNEIVDNLCKNDFALKIKVKEISYINGD--TKIVPETKSKTIYKLNG-VTERDLRKTVLWLKDGLQCICEEMNDINAPYLVMGQKMEGNLVITSLRRWQKGQREFKRISR-SIRKLQC--------------
>Tni17
----MAHGQKSPRWALSQGFFSLAPGLSVFSLLLLLITVSVADEYDYYSWQS--DNFHNGRFYTKQP-QCVDIPVDLRLCHNVGYKKMRLPNLLDHETMAEVKQQAGSWVPLLAKRCHADTQVFLCSLFAPVCLDR--------PIYPCRSLCEAVRDSCAPVMETYGFPWPEMLTCDKFPIDNDLCIPMQFTANHATQPP-------VPKACPPCDNELKADN-IMEHYCASDFALKMKIKEVKKEKGD--RKLIAAQKKKKVLKLGA-LRKKDLKKLTLYIKNGANCPCSQLDSLGSNFLIMGRKVDQQLLLMSIHKWDKKSKELKFAIK-YMKSHQCPTYHTVFQ------
>Hsa8
---MGIGRSEGGRRGAAL--------GVLLALGAALLAVGSASEYDYVSFQSDIGPYQSGRFYTKPP-QCVDIPADLRLCHNVGYKKMVLPNLLEHETMAEVKQQASSWVPLLNKNCHAGTQVFLCSLFAPVCLDR--------PIYPCRWLCEAVRDSCEPVMQFFGFYWPEMLKCDKFPEG-DVCIAMTPPNATEASKP------QGTTVCPPCDNELKSEA-IIEHLCASEFALRMKIKEVKKENGD--KKIVP--KKKKPLKLGP-IKKKDLKKLVLYLKNGADCPCHQLDNLSHHFLIMGRKVKSQYLLTAIHKWDKKNKEFKNFMK-KMKNHECPTFQSVFK------
>Mmu8
---MGVGRSARGRGGAAS--------GVLLALAAALLAAGSASEYDYVSFQSDIGSYQSGRFYTKPP-QCVDIPVDLRLCHNVGYKKMVLPNLLEHETMAEVKQQASSWVPLLNKNCHMGTQVFLCSLFAPVCLDR--------PIYPCRWLCEAVRDSCEPVMQFFGFYWPEMLKCDKFPEG-DVCIAMTPPNTTEASKP------QGTTVCPPCDNELKSEA-IIEHLCASEFALRMKIKEVKKENGD--KKIVP--KKKKPLKLGP-IKKKELKRLVLFLKNGADCPCHQLDNLSHNFLIMGRKVKSQYLLTAIHKWDKKNKEFKNFMK-RMKNHECPTFQSVFK------
>Hsa10
----MRAAAAGGGVRTAA---------LALLLGALHWAPARCEEYDYYGWQA--EPLH-GRSYSKPP-QCLDIPADLPLCHTVGYKRMRLPNLLEHESLAEVKQQASSWLPLLAKRCHSDTQVFLCSLFAPVCLDR--------PIYPCRSLCEAVRAGCAPLMEAYGFPWPEMLHCHKFPLDNDLCIAVQFGHLPATAPP-------VTKICAQCEMEHSADG-LMEQMCSSDFVVKMRIKEIKIENGD--RKLIGAQKKKKLLKPGP-LKRKDTKRLVLHMKNGAGCPCPQLDSLAGSFLVMGRKVDGQLLLMAVYRWDKKNKEMKFAVK-FMFSYPCSLYYPFFYGAAEPH
>Mmu19
----MWVAWS---ARTAA---------LALLLGALHGAPTRGQEYDYYGWQA--EPLH-GRSYSKPP-QCLDIPADLPLCHTVGYKRMRLPNLLEHESLAEVKQQASSWLPLLAKRCHSDTQVFLCSLFAPVCLDR--------PIYPCRSLCEAVRAGCAPLMEAYGFPWPEMLHCHKFPLDNDLCIAVQFGHLPATAPP-------VTKICAQCEMEHSADG-LMEQMCSSDFVVKMRIKEIKIDNGD--RKLIGAQKKKKLLKAGP-LKRKDTKKLVLHMKNGASCPCPQLDNLTGSFLVMGRKVEGQLLLTAVYRWDKKNKEMKFAVK-FMFSYPCSLYYPFFYGAAEPH
>Hsa4
--------------MLQG---------PGSLLLLFLASHCCLGSARGLFLFG-----QPDFSYKRSN--CKPIPANLQLCHGIEYQNMRLPNLLGHETMKEVLEQAGAWIPLVMKQCHPDTKKFLCSLFAPVCLDD-----LDETIQPCHSLCVQVKDRCAPVMSAFGFPWPDMLECDRFPQDNDLCIPLASSDHLLPATE------EAPKVCEACKNKNDDDNDIMETLCKNDFALKIKVKEITYINRD--TKIILETKSKTIYKLNG-VSERDLKKSVLWLKDSLQCTCEEMNDINAPYLVMGQKQGGELVITSVKRWQKGQREFKRISR-SIRKLQC--------------
>Mmu3
--------------MPRG---------PASLLLLVLASHCCLGSARGLFLFG-----QPDFSYKRSN--CKPIPANLQLCHGIEYQNMRLPNLLGHETMKEVLEQAGAWIPLVMKQCHPDTKKFLCSLFAPVCLDD-----LDETIQPCHSLCVQVKDRCAPVMSAFGFPWPDMLECDRFPQDNDLCIPLASSDHLLPATE------EAPKVCEACKTKNEDDNDIMETLCKNDFALKIKVKEITYINRD--TKIILETKSKTIYKLNG-VSERDLKKSVLWLKDSLQCTCEEMNDINAPYLVMGQKQGGELVITSVKRWQKGQREFKRISR-SIRKLQC--------------
>TruSc24
----MAHGQKSPHWALSQGSFSLAPGLSVFSLLLLLITVSAADEYDYYSWQS--DNFPNGRFYTKQP-QCVDIPVDLRLCHNVGYKKMRLPNLLDHETMAEVKQQAGSWVPLLAKRCHADTQVFLCSLFAPVCLDR--------PIYPCRSLCEAVRDSCAPVMETYGFPWPEMLTCDKFPIDNDLCIPMQFTANHATQPP-------VPKVCPPCDNELKADN-IMEHYCASDFALKMKIKEVKKEKGD--RKLIAAQKKKKVLKLGV-LRKKDLKKLTLYIKNGANCPCSQLDSLGSNFLIMGRKVDQQLLLMSIHKWDKKSKELKFAIK-YMKSHQCPTYHTVFQ------
>Tni12
-------MRPLP-ASLRG--------LIPLAVALALASPGGASEYEDAWTL---DAYRGGRSYGKPP-QCVGIPEDLRLCHSVGYTQMLLPNLLEHESMAEVKQQASSWVPLVHKGCHPGTQVFLCSLFAPVCLER--------PIQPCRWLCEAVRDGCTPIMELR-LPVAGDAHVRAVSAG-RRLHRHDAAQRDRGPPAHRWVRPARPPICPPCDNEMKTDA-MLEHMCASEFAFKTKIKEVKRENRD--RKVILH-RRKKTLKAGG-LKKKELKSLVLYLKNGADCPCQQLDQLGHHYLVMGRRVEQHFLLTGIHKWDKSSKEFRKAIK-KVQNYKCPTFQNVF-------
>TruSc114
-------MSPLS-ESFWG--------VIQLAFAVALTSPCRASEYEYFWKL---DAYNGGRSYGKPP-QCVDIPIDLRLCHNVGYNQMLLPNLLEHETMAEVKQQASSWVPLVHKNCHPGTQVFLCSLFAPVCLER--------PIYPCRWLCEAVRDGCIPIMER--LPVAGDAHMRQVSAG-RRLHRHVAAQRDRGHQTHR-VHARYSPICPPCDNEMKTDV-MLEHMCASEFAFKTKIKEVKRENMD--RKVILH-KRKKMLKSGN-LKKKDIKSLVLYLKNGADCPCQQLDNLGNQYLIMGRKVDKQYLLTGIHKWDKSSKEFKKAIK-KLKTYKCPAFENVF-------
