# Supplementary material for: Early vertebrate chromosome duplications and the evolution of the neuropeptide Y receptor gene regions
Source: BMC Evol Biol. 2008 Jun 25;8:184. doi: 10.1186/1471-2148-8-184 (PMC2453138; doi:10.1186/1471-2148-8-184)
Supplement: Additional file 4 — Compressed archive of alignment files for all analyzed families in fasta format. [file 1471-2148-8-184-S4.zip › SORB.fas]

>Tni18
------------------------------------------------------------------SDSGGFPRKSVAVSLVLSPMKRVQSSPNLST--GSDSHSVDLDSWRSHSVTDGLKNGDASSSSLAAKGFRSVRPNLQDKKSP-------------------------------------------------TQGPSSPNPAARHSPYHYHSSESLDYLSGLLPKTLSPTPYVPGGAGSMAYTVGRANVSDCVSPLASPVTVSALSHYSSSTAEGSESITRESVVSGLTSVSSTVPIARFSEEEKRVSVIKAPHYEGIGPVDESGIPIAIRTTVDRPKDWYKTMFKQIH--KVHKADDDYSDTYSATYAVINNDDHSLSSTTMSHPAPRTHTYRPLSKSHS---DNGGFRDPSPSPVPPPPP--MSSLLQLRARDSDR---------------EKDLPDMNEWGPPERKVDTRKYRAEPKSIFEYE-PGKSSILEHERPTYDDIDLENEPWYKFFSELEFGRPTSLHIPPAEKTPERPASAAGDYRKRRKSEPSNSPVSAQP-QNRSAISPKQ----VDAHRPSGSLKKPAIRSSPSSPSRAKGGDACNMFSKSLTSPGPYQGSSLPPLPSSPSHEDACQEGGSSSEHTAHSENSWQ-GEKQNPEVWSHVDK---APPSPRKLKSRSCDDLLNDGHCGSGNHQA--------TRSESAGSLVCDGNPK---------SLTAASSTHSLPRLHRRR--AHDSPGFLQLYRKMHQIDRAHLIPSDVIRSVRARILDLERQSHLHRHRLS---PWGMEVPRDTVPNRISEYERLIK-SKSMPNLDDNEMPSGATTPGGSSSRASSGG-VTPSFPKRRFSIESLLEEDNNGNGGANQTMIHLHRPRSPPEGQPRVGPEPGHRPRPTFSAPPRPQGPQAPNPDYSDSEQDAVASDLSDFIQVEGSSFCSESDFDHCSLTSSESMCGSTVHHHHHHHHHLRHHHHHPVHQSVDQSQGYQHRHLISTCKGPCPASYTRFTTMLRHERERARQELKRPSRQSRSSHSQAQNAQSQQALSKLAYLVSPVPFRKKKGSPPSSRRSG-GGRERGSRPKSKQAIYEALEAALRDIYEHIQNERGHRGSRPPDESILRRILAELLPNVPERSSSLRERRDCWHRGHGSSAMYSDGSPTGYASYRGDSPSSRLQSPRFESPVSACYGRHFETSNNNEYGEEQNNGNDLFYSDQDVPRCYSA---MDGRHTLQSRRP--ASDREKQPARAIYDFKAQSAKELSFKKGDAVNIIRQIDNNWYEGEFRG--RVGIFPMSYVEKMPSTEKQQPVRPPPPAQVREIGEAIARYNFNADTNVELSLRKVVDAET--QKLMIVVLHYSYKCVFYVQGEKIIVIRQVDQNWYEGKIPGTTKQGIFPVSYVDIVKRPSSKISTHHID--PQGYHGNRTPSSTPTKVRELRD-ALHRLSPHRGAVPK-GCAGQDEAVVAESHQGISNLKREPPNPPAASASAGGAHSREGVRANPVSPTGTGPPPMQNEPVVKFQRAPAVKRSRYTELFIEEEEESVREKEEDVLGCRERAPLQRLVQDALQGGGDPYQAVYNYLPRNEDELELKEGDIVDVMEKCDDGWFVGTSRRSKLFGTFPGNYVKQL----
>TruSc40
------------------------------------------------------------------SDSGGFSRKSVAVSVVLSPMKRVQSSPNLST--GSDSHSADLESWRSHSVTDGLKNGEASSSSLAAKGFRSVRPNLQDKKSP-------------------------------------------------TQGPSSPDPAARHSPYHYHSSESLDYLSSLMPKTLSPTPYVPSGAASMAHTVSRANVSGCVSPLASPVTVSALSHYSSSTAEGSESITRESVLSGLISVSSTVPIARFSEEEKRVSVIKAPHYEGIGPVDDSGIPIAIRTTVDRPKDWYKTMFKQIH--KVHKADDDYSDTYSATYAVINNDDHSLSNTTMSHPAPRTHTYRPLAKSHS---DHGSLRDPSPSPVPPPPPPPMPSLLQMRARDSDR---------------EKDLPDMNEWGPPERKVDTRKYRAEPKSIFEYE-PGKSSILEHERPTYDDIDLENEPWYKFFSELEFGRPTSLHIPPAEKTPERPASAAGDYRKRRKSEPSSSQVNTQP-QNRSGISPKQ----VDAYRPSSSLKKPAIRSSPSSPSRAKGGDACNMFSKSLTSQGPYQGSSLPPLPSSPSHED-CQKGGSSYEHTACSENSWQ-AKKQDPKLWSHVDK---APPSPGKLKSRSCDDLLNDGHCSSGGHQA--------TRSESAGSLVCDGNPK---------GLTGSSSTHSLPRLHRRR--AHDSPGFLQLYRKMHQIDRAQLIPSDVIRSVRARILDLERQSHLHGHRLS---PWGMEVPRDTVPNRISEYERLIK-SKSMPNLDDNEMPSGTTTPGGSSSRASSGGGATPGFPKRRFSIESLLEEDNNG---TDHAMIHLQRPRSPPEGQPRVGLEPGHRPRQTFPAPPRPQGPRAPNPDYSDSEQDAVASDLSDFIQVEGSSFCSESDFDHCSLTSSESMCGSTSH-------------------------GYQHRHLISTCKGRCPASYTRFTTMLRHERERARQDLQRPSRQSRGGRSEAQNSQSQQAMSKLAYLVSPVPFRKKKGSPPTS-----GRRDRGSRPKSKQAIYEALEAALRDIYEHIQNERGHRGSRPPDESILRRILAELLPNVPERSSSLRDRRDCWHRGHSSSAIYSDGSPTGYTSYRGDSPSSRLQSPRLQSPVSACYGRHFENSNNNEYGEEQSNGNDLFYSDQDVSRCYSA---MDGRHTLQSRRPQTASDREKQPARAIYDFKAQSAKELSFKKGDAVNIIRQIDNNWYEGEFRG--RVGIFPLSYVEKVPSTEKQQPIRPPPPAQVREIGEAVARYNFNADTNVELSLRKVAGAEDRGQKHRPLDKCVIKNVVFRLQGERIIVIRQVDQNWYEGKIPGTTKQGIFPVSYVDVVKRPPSKISTHHID--PQGYHGNRTPGSTPTKVRDLIDTLLHNSWSCSGELPEFGCFGNDQAGVVQPCQSISDPNPEQP----PRPTAGAVRAHQPARAEPLS----RFTAAQSERLVESRRAPAVERSSYTELFIEE--------EEDVLGCRERAPPQRLVQDALQGGGDPFQAVYNYLPRNEDELELKEGDIVDVMEKCDDGWFVGTSRRSKLFGTFPGNYVKQL----
>Dre1
-----------------------------------------------------------------TPDSGGCAHKRASLSLTLWPVKRVQSTPNLYTAAGSDSQSSDSDAWRSRSVSEGLRNGDAGSSSLTSKGFRSVKPNLQDKKSP-------------------------------------------------TPGQMTVNGSSQSQ------------------RPFSPPAHPPPPP----------------PPILSPGLVQIQHGHSS---EGSQTLRRESVVSGQTVVSSSVPIARFSEEEKKVSVIKAPHYEGIGPVDESGIPIAIRTTVDRPKDWYKTMFKQIH--MVHKPDDDYADTYNATYAVINNDNYPP---VHAHPPPRTHTYRPLSRNTSDIPDSAAQRELSPSPVPPPPPP-MPSLLQLRSRD------------------------INEWGPPERKVDTRKYRAEPRSIFEYE-PGKSSILEQER-----------PVIIFYSGIDR----------SLRKPFWNFSSASDYRKRRKSEPSVTQANTGSEQNASQVFSRT----LDSSK-AQTLKKPTIRSSPSSPSRAKAGDFSESLSSCMSSPGMERPSSR----ISTDSLTISTPTWPSSKRSICFKNGWQTGRHENTENWSSADDDSAMTPTSPRLKSRSCDDLLSDGHGATTNNNGREANPVSNTRSESAGSLIDEEAQK---------PQVKSLTSSPRGRRHHRRKLPHDAPGFLQLYKKMHHIDREQLLPSEVIRSVRARILELERLQQQQRHSIHGWAPLGHEVPRQMVPNRISAYEQLIQKSKSMPDLGDENAPSGTTTPG--SSRASSCP-------KRRFSVESLLEEEDPP-----------ENARSPPEGQPRLGAD---------SLVPIHGKNQRQHQDYSDSEQDACASEISD-IHIEGSSLCSESDLDHCSLTSSESFYGSGQHHHHGHHHHYHRHHHQSVGQS----QGYQHRHLISSCKGRCPASYTRFTTMLKHER----QQESHPAISS----PLAQQSPSESGLSKLAFLVSPVPFRRKRGSPPTQR-----RHCRSGRPKSKTAIYEALDAALQDIYDHIRAEKGQEPARMPDDSILRRLLEELLPDVPKRSSSLRVQR-----GSGS-----PSSSHVHQPYHGAHQCASYQQQHHLADTSNNN-QHSTNANVHCYSVFLDQLNVDSCWFPEVSTDQGS---DTGRITPQSRRLTPEREQ-KQSARAIYDFKAQSAKEISFKKGDAVNIIRQIDSNWYEGEHRG--RIGIFPISYVEKVASPERRQPVRPPPPAQVREMGEAIARYNFNADTNVELSLRK---------------------------GERVILLRKVDQNWYEGKIPGSNKQGIFPVSYVDVIKGSPSKSPSHQGD--THTYRAQKYFKYGNTESR----------------------------------------------------------------------------------------------------------------------------MSVFVHDSQHAGGDPFQAVYNYVPRNEDELELKEGDVVDVVERCDDGWFVGTSRRTRLFGTFPGNYVKPL----
>Mmu8
----------------------------------------------------------------------------------------------MNT--GRESQSPDSAWRSYNDRNPETLNGDATYSSLAAKGFRSVRPNLQDKRSP-------------------------------------------------TQSQITINGNSGGAVSP----------VSYYQRPFSPSAYSLPAS------------------LNSSIIMQHGRSLDS---AETYSQHAQSLDG---TMGSSIPLYRSSEEEKRVTVIKAPHYPGIGPVDESGIPTAIRTTVDRPKDWYKTMFKQIH--MVHKP-----------------GLYNSPYSAQSHPAAKTQTYRPLSKSHSD--NGTDAFKEVPSPVPPPHVPP-----RPRDQSSTL---------------------KHDWDPPDRKVDTRKFRSEPRSIFEYE-PGKSSILQHER-----------PVSIYQSSIDR----------SLERPSSSASMAGDFRKRRKSEPAVGPLRGLGDQSSSRTSPGR----ADLPGSSSTFTKSFISSSPSSPSRA----------------------------------------------------------------------------------------------------------------------------------------------------------------------------------------------------------------------------------------------------------------------------------------------------------------------------------------------------------------------------------------------------------------------------------------------------------------------------------------------------------------------------------------------------------------------------------------------------------------------------------------------------------QDHESPRSYSSTLTDLGRSASRERRGTPEKEV-KLPAKAVYDFKAQTSKELSFKKGDTVYILRKIDQNWYEGEHHG--RVGIFPISYVEKLTPPEKAQPARPPPPVQPGEIGEAIAKYNFNADTNVELSLRK---------------------------GDRIILLKRVDQNWYEGKIPGTNRQGIFPVSYVEVVKRNAKGAEDYPDPPLPHSYSSDRIYTLSSNKPQ----------------------------------------------------------------------------------------------------------------------------RPGFSHENIQGGGEPFQALYNYTPRNEDELELRESDVVDVMEKCDDGWFVGTSRRTKFFGTFPGNYVKRL----
>Hsa4
--------------------------------------------------------------------------------------------------------------------------------------------------------------------------------------------------------------------------------MSYYQRPFSPSAYSLPAS------------------LNSSIVMQHGTSLDS---TDTYPQHAQSLDG---TTSSSIPLYRSSEEEKRVTVIKAPHYPGIGPVDESGIPTAIRTTVDRPKDWYKTMFKQIH--MVHKPDDD-TDMYNTPY-TYNAGLYNPPYSAQSHPAAKTQTYRPLSKSHSD--NSPNAFKDASSPVPPPHVPPPVPPLRPRDRSSTENSFSVSPAKRIILMCDLLFISRHDWDPPDRKVDTRKFRSEPRSIFEYE-PGKSSILQHER-----------PASLYQSSIDR----------SLERPMSSASMASDFRKRRKSEPAVGPPRGLGDQSASRTSPGR----VDLPGSSTTLTKSFTSSSPSSPSRAKGGDDSKICPSLCSYSGLNGNPSSELDYCSTYRQHLDVPR--DSPRAISFKNGWQ-MARQNAEIWSSTEE-----TVSPKIKSRSCDDLLNDDCDSFPDPKV---------KSESMGSLLCEEDSKESCPMAWGSPYVPEVRSNGRSRIRHRS--ARNAPGFLKMYKKMHRINRKDLMNSEVICSVKSRILQYESEQQHKDLLRAWSQCSTEEVPRDMVPTRISEFEKLIQKSKSMPNLGDDMLSPVTLEPPQNGLCP-----------KRRFSIEYLLEEENQSG----------PPARGRRGCQSNALVP--------IHIEVTSDEQPRAHVEFSDSDQDGVVSDHSDYIHLEGSSFCSESDFDHFSFTSSESFYGSSHHHHHHHH--------------------HHHRHLISSCKGRCPASYTRFTTMLKHERARHENTEE------------PRRQEMDPGLSKLAFLVSPVPFRRKKNSAPKKQ---------TEKAKCKASVFEALDSALKDICDQIKAEK--KRGSLPDNSILHRLISELLPDVPERNSSLRALR----------------RSPLHQPLHPLPPDGAIHCPPYQNDCGRMPRSASFQDVDTANSSCHHQDRGGALQDRESPRSYSSTLTDMGRSAPRERRGTPEKE--KLPAKAVYDFKAQTSKELSFKKGDTVYILRKIDQNWYEGEHHG--RVGIFPISYVEKLTPPEKAQPARPPPPAQPGEIGEAIAKYNFNADTNVELSLRK---------------------------GDRVILLKRVDQNWYEGKIPGTNRQGIFPVSYVEVVKKNTKGAEDYPDPPIPHSYSSDRIHSLSSNKPQ----------------------------------------------------------------------------------------------------------------------------RPVFTHENIQGGGEPFQALYNYTPRNEDELELRESDVIDVMEKCDDGWFVGTSRRTKFFGTFPGNYVKRL----
>Dme2R
---------------------------------------------------------------------------------------MLKFCSLRRSKEPAIVAPKVAKSSSLRLKDVPLNDAQLLQVLHAQRERGPLILALSSAKNS--------------------------------------------------------------------------------VQTCRKCGTPYENR-----------------QVVENGTTARPSYKSNGYVSEPEPNYDSDYSTVRYRTQNPHRVQSVSSAVNVRNLNQDEKLYGTMPN-----------PIKSAQNSYKNQPGRIENYTTGHSSVSEKEKKEWWDEVMDIFNGNLEQSKLSPLYTEGNLSRALAKESGYTSDSNLVFRKKEVPVSSPLSP-------------------------------------VEQKQAYKSLQAGGEPPLLGFRKPAP--------------------------EKPRDLDPN--------APPIPPQPPVKGLSSYDFPYSTDTVDGSDVNIHFKTPIRHEQRQ-----NLSEEELAIRQAEHMQKLYHEERRRK--------------------------------------------------------------------------------------------------------------------------------------------------------------------------------------------------------------------------------------------------------------------------------------------------------------------------------------------------------------------------------------------------------------------------------------------------------------------------------------------------------------------------------------------------------------------------------------------------------------------------------------------YLQELQDMNSRRHTDNFTPSQKSPIALNRYDDFPTDVTLKSLVGPKTVARALFNFQGQTSKELSFRKGDTIYIRRQIDANWYEGEHNA--MIGLLPASYVEIVSRDGAR------TPSKRPSEGQARAKYNFQAQSGIELSLNK---------------------------GELVTLTRRVDGNWFEGKIAN--RKGIFPCSYVEVLTDIGAEDIAARTTTVITSQSTTNLRPNLDVLRTNINNEFNTLTQNGAQPPNG------------------------------------------------------------------------------------------------ILKETRTLHKTDALHVDTSSEPLAYRALYKYRPQNSDELELLEGDVVHVLEKCDDGWFVGTSQRTGCFGTFPGNYVERA----
>Tni17
--------------------------------------------------------------------------------------------------------------------------------------------------------------------------------------------------------------------------------------------------------------------------------------------VEKDSGSSQSEPAAP---------ENERHVYKSVLEGGDIP------------------------LQGLRALNKRHGS------------ASSSKDCAKTCS---------PTKRGGTLSATK-VTAGVQRPCS---------------------------------------------LSTDLGP-----------------------------------------------VIP---------------------QRLSS----------LEVLERLSNGEGNNNGNLSNRR-----CLDANGNLLQPLSAHRRDSSPAHGE----------------------------------------------------------------------------------------------------------------------------------------------------------------------------------------------------------------------------------------------------------------------------------------------------------------------------------------------------------------------------------------------------------------------------------------------------------------------------------------------------------------------------------------------------------------------------------------S-----------------------PDEVLRRRHGDKEKILEEQRRLKREQEEADTASRRHTSIVPTHHQFITNERFG----DLLNITDNTEKRKSGVERSPAMARFDFRAESVKELPFQKGDIVYIIRQVDQNWYEGEHHG--RVGIFPQSYVELLPVTEKAQP-KKSVPVQVLEYGEAIARFNFSGDTVVEMSFRK---------------------------GERITLIRRVDENWYEGKISGTNRQGIFPVTYVEVLRRPRVKNGVEYADPPVSPSPQRSLNASPQPCATNSRQPLLHLPLASPAASPL----------------------PPPHPPRPNSTTPFLTFTPPQVEDFLLPASSPHLSRSMSPCSGPVLEGWLRGEKELTEGDVTEGERGHAAQGNKPNGPAEQPQSHSSSPEPSRLHCGIFQAMYNYVPQNEDELELKEGDLVSVMEKCDDGWFVGTSKRTKHFGTFPGNYVKEVKL--
>TruSc53
--------------------------------------------------------------------------------------------------------------------------------------------------------------------------------------------------------------------------------------------------------------------------------------------VEKDGGSPQSEPAAP---------ENERHVYKSVLEGGDIP------------------------FQGLRALNKRHGS------------TSSSKGCARIYS---------PTKRGG-LSATK-VTAGVQRPYS---------------------------------------------LSTDLGP-----------------------------------------------VIP---------------------QRLSS----------LEVLERLSNGEGNNNDALSNRR-----CLDANGNLLQPLSAHRRDSSPVHGD----------------------------------------------------------------------------------------------------------------------------------------------------------------------------------------------------------------------------------------------------------------------------------------------------------------------------------------------------------------------------------------------------------------------------------------------------------------------------------------------------------------------------------------------------------------------------------------S-----------------------PDEVLRRRHGDKEKILEEQRRLKREQEEADTASRRHTGIVPTHHQFITNERFG----DLLNITDNTEKRKSGVERSPAMARFDFRAESVKELPFQKGDIVYIIRQVDQNWYEGEHHG--RVGIFPQSYVELLPVTEKAQP-KKSVPVQVLEYGEAVARFNFSGDTVVEMSFRK---------------------------GERITLIRRVDENWYEGKISGTNRQGIFPVTYVEVLRRPRVKNGVEYMDPPASPSPQRSLNASPQPCAPNHRKPLLHLP-ASPAASPL----------------------PPPHPPRPNSTTPFLTFTPPQVEEFLLSPPSPHLSRGMSPCSGPVLEGWLRGEKDLTEGDVTEGERAHAAQGNKPNGPAEQPQSHSSSPEPSRLHCGIFQAMYSYVPQNEDELELKEGDLVSVMEKCDDGWFVGTSKRTKQFGTFPGNYVKEVKL--
>Mmu19
-LSECDVGSSKAVVNGLASGNHGPDK--------------------------------DMDPTKICTGKGTVTLRASSSYRGTPSSSPVSPQESPKHESKSGLEPEDPSADEWKLSSSADTNGNAQPSPLAAKGYRSVHPSLSADKPQ-------------------------------------------------------GSPLLNEVSSSHIETDSQDFPPTSRPSSAYPSTTIVNPT----------------IVLLQHNR----------DPASERRAGEQDPVPTPAELTSPGRASERRAKDASRRVVRSTQDLSDVSTDEVGIPLR---NTERSKDWYKTMFKQIHKLNRDDDSDVHSPRYSFSDDTKSPLSVPRSKSEMNYIEGEKVVKRSATLPLPA-RSSSLKSSPERNDWEPPDKKVDTRKYRAEPKSIYEYQPGKSSV-------LTNEKMSRDISPEEIDLKNEPWYKFFSELEFGRPTNLEKDLSFCQAELEADLEKVETVNKSPSANSPQ--------SSAVSPTPDITSEPPGYIYSSNFHAVKRESDGTPGGLASLENERQIYKSVLEGGDIPLQGLSGLKRPSSSASTKVDRKGGNAHMISSSSVHSRTFHTSNALGPGCKHKKPLSAAKACISEILPSKFKPRLSAPSALLQEQKSVLLPSEKAQSCENLCVSLNDSKRGLPLRVGGSIENLLMRSRRDYDSKSSSTMSLQEY----------------GTSSRRPCPLSRKAGLHFSMFYRDMHQINRAGLSLGSISSSSVRDLASHFERSRLTLARGELGASQEGSEHIPKHTVSSRITAFEQLIQRSRSMPSLDFSGRLSKSPTPVLSRSGLTSAR-----------------------------------------------------------------------SAESLLESTKLRPREMDGMDSGGVYASPTCSNMADHALSFRSLVPSEPLSICSDELDHCSNVSNDSREGSGGSVHGDFPKHRLNKCKGTCPASYTRFTTIRKHEQQSSRQSDWRSDSRGDKNSLLRNIHLMSPLPFRLKKPLQQHPRQPPPSDSSESPAGQKADLPCHDPQDQPHSAGKPLVPARLSSRHTMARLSHNLEPPLDRPAGLEDCTRAINNGNPVPYSDHGLDRNNNPQSELAAAHGDSESPRHFIPADYLESTEEFIRRRHDDKEKLLADQRRLKREQEEADIAARRHTGVIPTHHQFITNERFG----DLLNIDD-TAKRKSGLEMRPARAKFDFKAQTLKELPLQKGDVVYIYRQIDQNWYEGEHHG--RVGIFPRTYIELLPPAEKAQP-RKLAPVQVLEYGEAIAKFNFNGDTQVEMSFRK---------------------------GERITLLRQVDENWYEGRIPGTSRQGIFPITYVDVLKRPLVKTPVDYIDLPYSSSPSRSATVSPQ---------------------------------------------------------------QPQAQQRRVTPDRSQPS--LDLCS--------------------------------------------------------YQALYSYVPQNDDELELRDGDIVDVMEKCDDGWFVGTSRRTRQFGTFPGNYVKPLYL--
>Hsa10
MSSEC-DGGSKAVMNGLAPGSNGQDKATADPLRARSISAVKIIPVKTVKNASGLVLPTDMDLTKICTGKGAVTLRASSSYRETPSSSPASPQETRQHESKPGLEPEPSSADEWRLSSSADANGNAQPSSLAAKGYRSVHPNLPSDKSQRWPHHSQPARASGSFAPISQTPPSFSPPPPLVPPAPEDLRRVSEPDLTGAVSSTDSSPLLNEVSSSLIGTDSQAFPSVSKPSSAYPSTTIVNPT----------------IVLLQHNREQQKRLSSLSDPVSERRVGEQDSAPTQEKPTSPGKAIEKRAKDDSRRVVKSTQDLSDVSMDEVGIPLR---NTERSKDWYKTMFKQIHKLNRDDDSDLYSPRYSFSEDTKSPLSVPRSKSEMSYIDGEKVVKRSATLPLPA-RSSSLKSSSERNDWEPPDKKVDTRKYRAEPKSIYEYQPGKSSV-------LTNEKMSRDISPEEIDLKNEPWYKFFSELEFGKPP-PKKIWDYTPGD----------CSILPREDR-K--------SSAISPTPEISSETPGYIYSSNFHAVKRESDGAPGDLTSLENERQIYKSVLEGGDIPLQGLSGLKRPSSSASTK------------------------------------------------------------------------------------------------------------------------------------------------------------------------------------------------------------------------------------------------------------------------------------------------------------------------------------------------------------------------------------------------------------------------------------------------------------------------------------------------------------------------------------------------------------------------------------------------DSESPRHFIPADYLESTEEFIRRRHDDKEKLLADQRRLKREQEEADIAARRHTGVIPTHHQFITNERFG----DLLNIDD-TAKRKSGSEMRPARAKFDFKAQTLKELPLQKGDIVYIYKQIDQNWYEGEHHG--RVGIFPRTYIELLPPAEKAQP-KKLTPVQVLEYGEAIAKFNFNGDTQVEMSFRK---------------------------GERITLLRQVDENWYEGRIPGTSRQGIFPITYVDVIKRPLVKNPVDYMDLPFSSSPSRSATASPQLSHHSLR-------------------------------------------AGPDLTESEKSYVQPQAQQRRVTPDRSQTS--QDLFS--------------------------------------------------------YQALYSYIPQNDDELELRDGDIVDVMEKCDDGWFVGTSRRTKQFGTFPGNYVKPLYL--
>Mmu14
-------------------------------------------------------------------MARILGVGRSSASSLNNKEDNESDVALLSPKDPNRVHTKEQLAHPASSNLDPSMQGLPAGLSLDDFIPGHLRTHIGSSSRG-------------------------------------------------TRVPVIRNGGSNTLN----------------FQFHDPAPRTVCNG------------------CPPPRRDGSLNPDPAWYQTWPGPGSRPSMSPKPPASQHAQNWSATWTKDSKRQDKRWVKYEGIGPVDESGMPIAPRSSVDSPRDWYRRMFQQIHRKMPDLQLDWTLEDPPKVVSARASSAEPRHLGTLQRPASRPGTTETSSGRNWN-HSEETSRNTFNYNFRPSSSGLHPPNQVPRHREKVEN-----------------VWTEDSWNQFLHELETGHKPKKPLVDDPVEKPAQPIEVLLER-----------ELAKLSAELDKD--------LRAIETRLPSPKNSQAPRRPLEQPGLEQQPSARLSSAWRPNSPH----APYFSSSRPLSPHRMADGGGSPFLGR---------------------------------------------------------------------------------------------------------------------------------------------------------------------------------------------------------------------------------------------------------------------------------------------------------------------------------------------------------------------------------------------------------------------------------------------------------------------------------------------------------------------------------------------------------------------------------------------------------------------------------------------------------RDFVYPSSARE-----PSASERGSSPSRKEEKKRKAARLKFDFQAQSPKELSLQKGDIVYIHKEVDKNWLEGEHHG--RLGIFPANYVEVLPADEIPKP-IKPPTYQVLEYGDAVAQYTFKGDLEVELSFRK---------------------------GERICLIRKVNEHWYEGRITGTGRQGIFPASYVQINREPRLRLCDDGPQLPASPNPTTTAHLSSH-SHPSSI--PVDPTDWGGRTSPR-----------RSAFPFPITLQEPRSQTQSLNTPGPTLSHP-------------------RATSRP-------------------------------------INLGPSSPNT-EIHWTPYRAMYQYRPQNEDELELREGDRVDVMQQCDDGWFVGVSRRTQKFGTFPGNYVAPV----
>Hsa8
------------------------------------------------------------------------------------------------------------MQGPPRS--------LRAGLSLDDFIPGHLQSHIGSSSRG-------------------------------------------------TRVPVIRNGGSNTLN----------------FQFHDPAPRTVCNG------------------GYTPRRDASQHPDPAWYQTWPGPGSKPSASTKIPASQHTQNWSATWTKDSKRRDKRWVKYEGIGPVDESGMPIAPRSSVDRPRDWYRRMFQQIHRKMPDLQLDWTFEEPP---------RDPRHLGAQQRPAHRPGPATSSSGRSWD-HSEELPRSTFNYRPGAFSTVLQPSNQVLRRREKVDN-----------------VWTEESWNQFLQELETGQRPKKPLVDDPGEKPSQPIEVLLER-----------ELAELSAELDKD--------LRAIETRLPSPKSSPAPRR-----APEQRPPAGPASAWSSSYPH----APYLGSARSLSPHKMADGG-SPFLGR---------------------------------------------------------------------------------------------------------------------------------------------------------------------------------------------------------------------------------------------------------------------------------------------------------------------------------------------------------------------------------------------------------------------------------------------------------------------------------------------------------------------------------------------------------------------------------------------------------------------------------------------------------RDFVYPSSTRD-----PSASNGGGSPARREEKKRKAARLKFDFQAQSPKELTLQKGDIVYIHKEVDKNWLEGEHHG--RLGIFPANYVEVLPADEIPKP-IKPPTYQVLEYGEAVAQYTFKGDLEVELSFRK---------------------------GEHICLIRKVNENWYEGRITGTGRQGIFPASYVQVSREPRLRLCDDGPQLPTSPRLTAAARSARHPSSPSALRSPADPIDLGGQTSPR-----------RTGFSFPT--QEPRPQTQNLGTPGPALSHS-------------------RGPSHP-------------------------------------LDLGTSSPNTSQIHWTPYRAMYQYRPQNEDELELREGDRVDVMQQCDDGWFVGVSRRTQKFGTFPGNYVAPV----
>Dre23
------------------------------------------------------------------------------------------------------------------------------------------------------------------------------------------------------------------------------------------------------------------------------------------------------------------------------------------MPIASRSSVNKPKDWYRSMFRQIHKKPEEPEFDWR---------ERKLSSYSSIDSAQDGFSDTITLTQHGALTDWADLGDSGKHPEPKN--------------------------------------------IFDFEPGREAVTGDHNQYLRSKS---------------------------QLPLHHTSVKPQ----------SQSPSIEATLVSELNQFEAELDSEIRGLERKLSQKQYQRPGR-----GEVKANAPATRTGEKRQENSPIIPCS-------------------------------------------------------------------------------------------------------------------------------------------------------------------------------------------------------------------------------------------------------------------------------------------------------------------------------------------------------------------------------------------------------------------------------------------------------------------------------------------------------------------------------------------------------------------------------------------------------------------------------------------------------AVKQGITSSFMHAD---DHISSKMDFPPKKEERKMKAARAKFNFQAQSPKELTIQKGDVVYIHRQIDANWYEGEHHG--RVGIFPTSYVEIIPPTEKPTP-IKSPTIQVLEYGEAAALYTFNADLPVELSFRK---------------------------GEVISITRRVDDHWLEGRIAGTTRSGIFPISYVQVNKMPRTKSSDDFPSSPTLTPEPLSPGRPQHSPLSPLSRSPEPQLSHHKQSSQS-----------RSPLSHAQATSPKQPTNHFLFSPGPTSSTSPTSKRTGLMHLHNTPETDSRSPVSPSSHVLQSLQGPGLPAKHASPYITQDVARTQSSQPNTVISSTSQSPANMGHLRQPYKAVYNYKPQNRDELELREGDIVQVLEKCDDGWFVGTSERTEAFGTFPGNYVAPV----
>Cin8q
------------------------------------------------------------------------------------------------------------------------------------------------------------------------------------------------------------------------------------------------------------------------------------------------------------------------------------------------------------------------------------------------------------------------------------------------------------------------------------------------------------------------------------------------------------------------------------------------------------------------------------------------------------------------------------------------------------------------------------------------------------------------------------------------------------------------------------------------------------------------------------------------------------------------------------------------------------------------------------------------------------------------------------------------------------------------------------------------------------------------------------------------------------------------------------------------------------------------------------------------------------------------------------------------------------MMSSDMPEPSTN--QSTAKVLFNFTPGVPAELELLAGDFVEVEKIVDDFWYFGTNLKDGTQGQFPKDFVTFIQ-----------LPTTKPSEKLLFALDSFFPETSEDLPFEK---------------------------GDIIVMESKIDESWVMGRCNN--QRGMFPLNYTMEFRKSTKLKSRNEVLS-------------------------------------------------------------------------------------------------------------------------------------------------------------QVQATMSLTAQLDNELSFKAGEIIDVCKYVDDAWAEG--RIGDRTGVFPLSFTTKISINS
