# Supplementary material for: Early vertebrate chromosome duplications and the evolution of the neuropeptide Y receptor gene regions
Source: BMC Evol Biol. 2008 Jun 25;8:184. doi: 10.1186/1471-2148-8-184 (PMC2453138; doi:10.1186/1471-2148-8-184)
Supplement: Additional file 4 — Compressed archive of alignment files for all analyzed families in fasta format. [file 1471-2148-8-184-S4.zip › TSPAN.fas]

>Dre10
-----------------------------LLGAAFLGIGLWAWAEK-----AMLSNISSITDLGGFDPVWLFIVVGGVMFILGFAGCIGALRENTFLLKFFS----VFLG---LIFFLELTAG----ILAF-VFKD--WIKDQLNFFINNNVKAYRDDIDLQNLIDFAQE-YWSCCGAHGPNDWNLNIYFNC-TDFNPSRERCGVPFSCCVKDPA--------------------------------------------------------------------------------------
>Tni1A
-MPALYVVEGDSMLSCSDPVGLGNGEGALLLGAAFLAIGLWAWKEK-----GVLSNLSSITDLGGFDPVWLFIVVGGVMFILGFAGCIGALRENTFLLKFFS----VFLG---LIFFLELTAG----ILAF-VFKD--WIKDQLNFFINNN---------------------WSCCGAHGPDDWNLNIYFNC-TDLNPSRERCGVPFSCCVKDPAEDVINTQCGYDVRHKVKELERQKHIYTKGCVGQFEKWLQDNLIFVAG-IFVGIALLQIFGICLAQNLV------------------
>Mmu13
-MPGKHQQFQDEVGCCGKYFLFGFNIVFWVLGALFLAIGLWAWGEK-----GVLSNISALTDLGGLDPVWLFVVVGGVMSVLGFAGCIGALRENTFLLKFFS----VFLG---LIFFLELAAG----ILAF-VFKD--WIRDQLNLFINNNVKAYRDDLDLQNLIDFAQE-YWSCCGARGPNDWNLNIYFNC-TDLNPSRERCGVPFSCCVRDPAEDVLNTQCGYDIRLKL-ELEQQGSIYTKGCVGQFEKWLQDNLIVVAG-VLVGIALLQIFGLCLAQNLVSDIKAVKANWITLGDGYK
>Hsa5
-MPGKHQHFQEEVGCCGKYFLFGFNIVFWVLGALFLAIGLWAWGEK-----GVLSNISALTDLGGLDPVWLFVVVGGVMSVLGFAGCIGALRENTFLLKFFS----VFLG---LIFFLELATG----ILAF-VFKD--WIRDQLNLFINNNVKAYRDDIDLQNLIDFAQE-YWSCCGARGPNDWNLNIYFNC-TDLNPSRERCGVPFSCCVRDPAEDVLNTQCGYDVRLKLGELEQQGFIHTKGCVGQFEKWLQDNLIVVAG-VFMGIALLQIFGICLAQNLVSDIKAVKANWSKWNDDFE
>Tni18
MMPGKYFK-AHEVSCCIKYFIFGFNIIFWFLGVAFLAIGLWAWSEK-----GVLSNISSITDLGGFDPVWLFLVVGGVMFILGFAGCIGALRENSFLLKFFS----VFLG---IIFFLELTAG----VLAF-VFKD--WIKDQLNFFINNNIRAYRDDIDLQNLIDFTQE-YWECCGAFGADDWNLNIYFNC-TDSNPSREKCGVPFSCCTKDPGEDVINTQCGYDIRAKA-DSEQRTHIYIKGCVPQFEKWLQDNLTVVAG-IFIGIALLQIFGICLAQNLVSDIEAVRESCLFT-----
>TruSc26
MMSGKHFK-AHEVSCCIKYFIFGFNVIFWFLGVAFLAIGLWAWSEK-----GVLSNISSITDLGGFDPVWLFLVVGGVMFILGFAGCIGALRENSFLLKFVRRPLTSDLGNSFGILFMKFSQLRTFRPFQFSVFLD--WIKDQLNFFINNNIRAYRDDIDLQNLIDFTQE-YWECCGAFGADDWNLNIYFNC-TDSNPSREKCGVPFSCCTKDPGEDVINTQCGYDIRAKT-DSEQRTHIYMKGCVPQFEKWLQDNLTVVAG-IFIGIALLQIFGICLAQNLVSDIEAVRES---------
>TruSc164
-MSGNHYK-GHEVSCCIKYFIFGFNILFWLLGMALVGIGLWAWSEK-----GVLSNISSITDLGGLDPVWLFMVVGGVMFILGFAGCIGALRENTFLLKFFS----VFLG---IIFFLELTTG----VLAF-VFKD--WIKDQLNLFINNNIRAYRDDIDLQNLIDFTQE-YWECCGAFGADDWNLNIYFNC-TDGNPSREKCGVPFSCCTKDPAEDVINTQCGYDVRAKP-DSEQKDSINVKGCVPQFEKWLQDNLTLVAG-IFIGVALLQIFGICLAQNLVSDIEAVQASW--------
>Mmu3
-MSGKHYK-GPEVSCCIKYFIFGFNVIFWFLGITFLGIGLWAWNEK-----GVLSNISSITDLGGFDPVWLFLVVGGVMFILGFAGCIGALRENTFLLKFFS----VFLG---IIFFLELTAG----VLAF-VFKD--WIKDQLYFFINNNIRAYRDDIDLQNLIDFTQE-YWQCCGAFGADDWNLNIYFNC-TDSNASRERCGVPFSCCTKDPAEDVINTQCGYDARQKP-EVDQQIVIYTKGCVPQFEKWLQDNLTIVAG-IFIGIALLQIFGICLAQNLVSDIEAVRASW--------
>Hsa4
-MSGKHYK-GPEVSCCIKYFIFGFNVIFWFLGITFLGIGLWAWNEK-----GVLSNISSITDLGGFDPVWLFLVVGGVMFILGFAGCIGALRENTFLLKFFS----VFLG---IIFFLELTAG----VLAF-VFKD--WIKDQLYFFINNNIRAYRDDIDLQNLIDFTQE-YWQCCGAFGADDWNLNIYFNC-TDSNASRERCGVPFSCCTKDPAEDVINTQCGYDARQKP-EVDQQIVIYTKGCVPQFEKWLQDNLTIVAG-IFIGIALLQIFGICLAQNLVSDIEAVRASW--------
>Dre1
-MSGKHFN-VHEVGCCIKYFIFGFNIIFWLLGVAFLSVALWAWSEK-----GVLSNISSITDLGGFDPVWLFLVVGGVMFVLGFAGCIGALRENSFLLKFFS----VFLG---IIFFLELTAG----VLAF-VFKD--WIKDQLKFFINNNIRAYRDDIDLQNLIDFTQD-YWECCGAFGPEDWNLNIYFNC-TDTNLSREKCGVPFSCCTKDPAEDVINTQCGYDIRGKG-DIEHKTFIHTKGCVPQFEKWLQENLTVVAG-IFIGIALLQIFGICLAQNLLSDIEAVRESCLFT-----
>TruSc97
-----------EVSCCVKYFLFGFNILFWLLGAAFLGIGLWAWAEKVRINTGTHTPLESITTAAAELNVFP-RVLGRSFTELHLPGNNPLFILTCFCASQFS----VFLG---LIFFLELTAG----ILAF-VFKD--WIKDQLNFFINNNIKAYRDDIDLQNLIDFAQE-YWSCCGAHGPDDWNLNIYFNC-TDLNPSRESCGVPFSCCVKDPAEDVINTQCGYDVRRKR-ELDRQQDIYTKGCVGQFEKWLQDNLKFVAG-IFVGIALLQIFGICLAQNLLSDVKAVKANW--------
>Cin8q
-MWYRINDDIPEVNPFLQGVLFFFNVLYW---CAVLGIGLYAYLEK-------DADLTNLTDLI-TDPAIGLIVVGTGVFCLTFFGCVGALRQNICMLKFFSS----ILM---ISLVVQLILG-----LVLFIISG--QALKLVDDYFKVLIGTYREDLDTTDIIDWGQE-YFQCCGANTYIDWENNIYFNC---SSISYEACSVPYSCCVLHDNDS---------------------------------------------------SVLTFCG--------------------------
>CinSc917
---------------------FFFNVLYWLFSCAVLGIGLYAYLEK-------DADLTNLTDLI-TDPAIGLIVVGTGVFCLTFFGCVGALRQNICMLKFFSS----ILM---ISLVVQLILG-----LVLFIISG--QALKLVDDYFKVLIGTYREDLDTTDIIDWGQE-YFQCCGANTYIDWENNIYFNC---SSISYEACSVPYSCCVLHDNDSEL---------------EAKETIYTTGCIHAITEWIHQHLFLLAALVFIETALIVFLGICISRILLLQIKDQQFYA--------
>Dme2L
-MPAAVRKFRREISCCLKYLLFASNVILWLSALLVLSVGIWAWSEK-----GMFRNIARLHFIA-LDPAFVLIILGGVTFLLGFMGSVGALRENTCLLGAYA----IFLS---VLLIAEIGFC----AVAF-VLKDKGWIKDQATEGLKAFIRHYREDADQQNLIDWIQEDWLQCCGIDGPKDWDSNNYFNCSSIAIGSREACGVPFSCCRRRPQEVIKNKQCGYDVRKEGYPVDRN--IHERGCLRAGEDWLEAHLISVAI-GCVALLVLQVQNISIVVVVYFFLNL-------------
>Tni17
--MYYYRYENAEVSCCYKYLMFTYNIIFWLAGAAFIAIGFWAWSEK-----GILMDLTKVTQLHGFDPVWLVLLVGGITFTLGFAGCVGALRENICLLKFFTG----LIG---LIFILELTVA----VLAV-VFQS--QVKEWFSEFFLDNIRGYRDDSDLQNLIDSLQK-MNHCCGAREPDDWDHNVYFGC-NETNLSRKKCGVPFSCCIFDPADTVVNSQCGYDVRKKP-KAEWANHIYTKGCIAALEDWLPRNLYTVAI-VFVVISLLQMVGIYLAKTLISDIEKVKF----------
>TruSc381
--MYYYRYGTTEVSCCYKYLMFSYNIIFWLAGAAFIAIGFWAWSEK-----GILRDLTQVTQLHGFDPVWLVLLVGGVTFTLGFAGCVGALRENICLLKFFSG----LIG---LIFVLEMTVA----VLAI-VFQS--QVREWINEFFIVNIRAYRDDIDLQNLIDSLQK-MNHCCGAQEPDDWNQNVYFRC-NETHLSREKCGVPFSCCIPDPADTVVNTQCGYDIRKKL-KPDWEKHIYMKGCIAALEDWLPRNLYMLAV-VFIIISLLQMVGIYLARTLISDIEKVK-----------
>Dre13
--MHYYRYENAEVSCCYKYLMFSYNIIFWLAGSAFIAIGFWAWSEK-----GVLSDLTQVTRLHGFDPVWGVLVVGTVTFILGFAGCVGALRENICLLKFFSG----VIG---FIFFLELTAA----VLAF-VFQG--QVREWISEFFLANVKAYRDDIDLQNLIDSLQK-LNHCCGAKHPNDWNMNVYFNCSNKNNLSREKCGVPFSCCISDPAVTVLNTQCGYDVREKG-TLQQQPYLYVSRCIDALEDWLPRNLYIVAG-VFIVISLLQMVGIFLARTLIGDIEKVKTSVIFG-----
>Mmu14
--MHYYRYSNAEVSCWYKYLLFSYNIVFWLAGVVFLGVGLWAWSEK-----GVLSDLTKVTRLHGIDPVVLVLMVGVVMFTLGFAGCVGALRENICLLKFFCG----AIV---LIFFLELAVA----VLAF-LFQD--WVRDRFREFFESNIKSYRDDIDLQNLIDSLQK-ANQCCGAYGPEDWDLNVYFNC-SGASYSREKCGVPFSCCVPDPAQKVVNTQCGYDVRIQL-KSKWDEFIFTKGCIQALEGWLPRNIYIVAG-VFIAISLLQIFGIFLARTLISDIEAVKAGHHF------
>Hsa10A
--MHYYRYSNAKVSCWYKYLLFSYNIIFWLAGVVFLGVGLWAWSEK-----GVLSDLTKVTRMHGIDPVVLVLMVGVVMFTLGFAGCVGALRENICLLNFFCG----TIV---LIFFLELAVA----VLAF-LFQD--WVRDRFREFFESNIKSYRDDIDLQNLIDSLQK-ANQCCGAYGPEDWDLNVYFNC-SGASYSREKCGVPFSCCVPDPAQKVVNTQCGYDVRIQL-KSKWDESIFTKGCIQALESWLPRNIYIVAG-VFIAISLLQIFGIFLARTLISDIEAVKAGHHF------
