# Supplementary material for: Early vertebrate chromosome duplications and the evolution of the neuropeptide Y receptor gene regions
Source: BMC Evol Biol. 2008 Jun 25;8:184. doi: 10.1186/1471-2148-8-184 (PMC2453138; doi:10.1186/1471-2148-8-184)
Supplement: Additional file 4 — Compressed archive of alignment files for all analyzed families in fasta format. [file 1471-2148-8-184-S4.zip › UNC5.fas]

>Hsa10
MGARSGA-RGALLLALLLCWDPRLSQAGTDSGSE------VLPDSFPSAPAEPLPYFLQEPQDAYIVKNKPVELRCRAFPATQIYFKCNGEWVSQNDHVTQEGLDEAT----------------------------------------------------------------------------GLRVREVQIEVSRQQVEELFGLEDYWCQCVAWSSAGTTKSR-----------------------------------------RAYVRIAYLRKNFDQEPLGKEVPLDHEVLLQCRPPEGVPVAEVEWLKNEDVIDPTQDTNFLLTIDHNLIIRQARLSDTANYTCVAKNIVAKRRSTTATVIVYVNGGWSSWAEWSPCSNRCGRG-WQKRTRTCTNPAPLNGGAFCEGQAFQKTACTTICPVDGAWTEWSKWSACSTECAHWRSRECMAPPPQNGGRDCSGT-LLDSKNCTDGLCMQNKKTLSDPNSHL--------------------------LEASGDAALYAGLVVAIFVVVAILMAVGVVVYRRNCRDFDTDITDSSAALTGGFHPVNFKTARPSNPQLLHPSVPPDLTASAGIYRGPVYALQD----STDKIPMTNSPLLDPLPSLKVKVYSSSTTGSGPGLADG----ADLLGVLPPGTY-PSDFARDTHFLHLRSASLGSQQLLGL--PRDPGSSVSGTFGCLGGRLSIPGTGVSLLVPNGAIPQGKFYEMYLLINKAESTLPLSE-GTQTVLSPSVTCGPTGLLLCRPVILTMPHCAEVSAR--DWIFQLKTQAHQGHWEEVVTLDEETLNTPCYCQLEPRACHILLDQLGTYVFTGESYS-RSAVKRLQLAVFAP-ALCTSLEYSLRVYCLEDTPVALKEVLELERTLGGYLVEEPKPLMFKDSYHNLRLSLHDLPHAHWRSKLLAKYQEIPFYHIWSGSQKALHCTFTLERHSLASTELTCKICVRQVEGEGQIFQLHTTLAETPAGSLDTLCSAPGSTVT-----------------------------------------------------TQLGPYAFKIPLSIRQKICNSLDAPNSRGNDWRMLAQKLSMDRYLNYFATKASPTGVILDLWEALQQDDGDLNSLASALEEMGKSEMLVAVATDGDC-------------
>Dre13
----MLSTWIHRDQSPASLLGLLLLSSTLVIHADGSDYSEVLPDSFPSAPAEPLPEFQSEPEDAFIVKNRPVKLSCKAAPATQIYFKCNGEWVNQNDHVTKESLDHIT----------------------------------------------------------------------------GLVVREVDISVSRTQVEELFGLEDYWCQCVAWSSAGTTKSR-----------------------------------------RAYVRIAYLRKNFEQEPLGREVRLEQEVLLQCRPPEGSPPAEVDWLKNEELIDPALDSNFLITIEHDLIIKQARLSDTANYTCVARNVVAKRRSSTATLIVYVSGGWSSWTEWSECNAQCGRG-WQRRTRSCTNPAPLNGGAFCDGPPFQRVTCTTLCPVDGGWTEWAKWSACGTECTHWRSRECQAPPPRNGGRHCSGS-MMESKNCTEGLCARNKKVSVEHTS--------------------------HPLGSGTGVAVYAGLVGALLLCVILVLCVGILVYRRSCRHLHGEITDSSSALTAAFHPGNYKPPRQDNPHLLHPTAPPDLTASA--------------------------------------------------------------------------------------------------------------------------------------------------------------------------------------------------------------------------------------------------------------------------------------------------------------------------------------------------------------------------------------------------------------------------------------------------------------------------------------------------------------------------------------------------------------------------------------------------
>Mmu10
MRARSGV-RSALLLALLLCWDPTPSLAGVDSAGQ------VLPDSYPSAPAEQLPYFLLEPQDAYIVKNKPVELHCRAFPATQIYFKCNGEWVSQNDHVTQESLDEAT----------------------------------------------------------------------------GLRVREVQIEVSRQQVEELFGLEDYWCQCVAWSSSGTTKSR-----------------------------------------RAYIRIAYLRKNFDQEPLAKEVPLDHEVLLQCRPPEGVPVAEVEWLKNEDVIDPAQDTNFLLTIDHNLIIRQARLSDTANYTCVAKNIVAKRRSTTATVIVYVNGGWSSWAEWSPCSNRCGRG-WQKRTRTCTNPAPLNGGAFCEGQAFQKTACTTVCPVDGAWTEWSKWSACSTECAHWRSRECMAPPPQNGGRDCSGT-LLDSKNCTDGLCVLNQRTLNDPKSHP--------------------------LETSGDVALYAGLVVAVFVVVAVLMAVGVIVYRRNCRDFDTDITDSSAALTGGFHPVNFKTARPNNPQLLHPSAPPDLTASAGIYRGPVYALQD----SADKIPMTNSPLLDPLPSLKIKVYNSSTIGSGSGLADG----ADLLGVLPPGTY-PGDFSRDTHFLHLRSASLGSQHLLGL--PRDPSSSVSGTFGCLGGRLSLPGTGVSLLVPNGAIPQGKFYDLYLHINKAESTLPLSE-GSQTVLSPSVTCGPTGLLLCRPVVLTVPHCAEVIAG--DWIFQLKTQAHQGHWEEVVTLDEETLNTPCYCQLEAKSCHILLDQLGTYVFMGESYS-RSAVKRLQLAIFAP-ALCTSLEYSLRVYCLEDTPVALKEVLELERTLGGYLVEEPKPLLFKDSYHNLRLSLHDIPHAHWRSKLLAKYQEIPFYHVWNGSQRALHCTFTLERHSLASTEFTCKVCVRQVEGEGQIFQLHTTLAETPAGSLDALCSAPGNAIT-----------------------------------------------------TQLGPYAFKIPLSIRQKICSSLDAPNSRGNDWRLLAQKLSMDRYLNYFATKASPTGVILDLWEARQQDDGDLNSLASALEEMGKSEMLVAMATDGDC-------------
>Hsa4
---------------------------------------------------------------------------------------------------------MRKGLRATAARCGLGLGYLLQMLVLPALALLSASGTGSAAQDDDFFHELPETFPSDPPEPLPHFLIEPEEAYIVKNKPVNLYCKASPATQIYFKCNSEWVHQKDHIVDERVDETSGLIVREVSIEISRQQVEELFGPEDYWCQCVAWSSAGTTKSRK-----AYVRIAYLRKTFEQEPLGKEVSLEQEVLLQCRPPEGIPVAEVEWLKNEDIIDPVEDRNFYITIDHNLIIKQARLSDTANYTCVAKNIVAKRKSTTATVIVYVNGGWSTWTEWSVCNSRCGRG-YQKRTRTCTNPAPLNGGAFCEGQSVQKIACTTLCPVDGRWTPWSKWSTCGTECTHWRRRECTAPAPKNGGKDCDGL-VLQSKNCTDGLCMQTAP-------------------------------------DSDDVALYVGIVIAVIVCLAISVVVALFVYRKNHRDFESDIIDS-SALNGGFQPVNIKAARQD-----LLAVPPDLTSAAAMYRGPVYALHD----VSDKIPMTNSPILDPLPNLKIKVYNTS--GAVTPQDDLS-EFTSKLSPQMTQS---LLENEALSLK---NQSLARQ--------TDPSCTAFGSFNSLGGHLIVPNSGVSLLIPAGAIPQGRVYEMYVTVHRKETMRPPMD-DSQTLLTPVVSCGPPGALLTRPVVLTMHHCADPN--TEDWKILLKNQAAQGQWEDVVVVGEENFTTPCYIQLDAEACHILTENLSTYALVGHSTT-KAAAKRLKLAIFGP-LCCSSLEYSIRVYCLDDTQDALKEILHLERQMGGQLLEEPKALHFKGSTHNLRLSIHDIAHSLWKSKLLAKYQEIPFYHVWSGSQRNLHCTFTLERFSLNTVELVCKLCVRQVEGEGQIFQLNCTVSEEPTG----------------------------IDLPLLDP--------------------------ANTITTVTGPSAFSIPLPIRQKLCSSLDAPQTRGHDWRMLAHKLNLDRYLNYFATKSSPTGVILDLWEAQNFPDGNLSMLAAVLEEMGRHETVVSLAAEGQY-------------
>Mmu3
---------------------------------------------------------------------------------------------------------MRKGLRATAARCGLGLGYLLQMLVLPALALLSASGTGSAAQDDEFFHELPETFPSDPPEPLPHFLIEPEEAYIVKNKPVNLYCKASPATQIYFKCNSEWVHQKDHVVDERVDETSGLIVREVSIEISRQQVEELFGPEDYWCQCVAWSSAGTTKSRK-----AYVRIAYLRKTFEQEPLGKEVSLEQEVLLQCRPPEGIPVAEVEWLKNEDIIDPAEDRNFYITIDHNLIIKQARLSDTANYTCVAKNIVAKRKSTTATVIVYVNGGWSTWTEWSVCNSRCGRG-YQKRTRTCTNPAPLNGGAFCEGQSVQKIACTTLCPVDGRWTSWSKWSTCGTECTHWRRRECTAPAPKNGGKDCDGL-VLQSKNCTDGLCMQAAP-------------------------------------DSDDVALYVGIVIAVTVCLAITVVVALFVYRKNHRDFESDIIDS-SALNGGFQPVNIKAARQD-----LLAVPPDLTSAAAMYRGPVYALHD----VSDKIPMTNSPILDPLPNLKIKVYNSS--GAVTPQDDLA-EFSSKLSPQMTQS---LLENEALNLK---NQSLARQ--------TDPSCTAFGTFNSLGGHLIIPNSGVSLLIPAGAIPQGRVYEMYVTVHRKENMRPPME-DSQTLLTPVVSCGPPGALLTRPVILTLHHCADPS--TEDWKIQLKNQAVQGQWEDVVVVGEENFTTPCYIQLDAEACHILTENLSTYALVGQSTT-KAAAKRLKLAIFGP-LCCSSLEYSIRVYCLDDTQDALKEVLQLERQMGGQLLEEPKALHFKGSIHNLRLSIHDIAHSLWKSKLLAKYQEIPFYHIWSGSQRNLHCTFTLERLSLNTVELVCKLCVRQVEGEGQIFQLNCTVSEEPTG----------------------------IDLPLLDP--------------------------ASTITTVTGPSAFSIPLPIRQKLCSSLDAPQTRGHDWRMLAHKLNLDRYLNYFATKSSPTGVILDLWEAQNFPDGNLSMLAAVLEEMGRHETVVSLAAEGQY-------------
>Hsa5
------------------------------------------MAVRPGL----WPALLG------IVLAAWLRGSGAQQSATVAN-----------------PVPGANPDLLPHFLVEPEDVYIVKNKPVLLVCKAVPATQIFFKCNGEWVRQVDHVIER------------------STDGSSGLPTMEVRINVSRQQVEKVFGLEEYWCQCVAWSSSGTTKSQ-----------------------------------------KAYIRIAYLRKNFEQEPLAKEVSLEQGIVLPCRPPEGIPPAEVEWLRNEDLVDPSLDPNVYITREHSLVVRQARLADTANYTCVAKNIVARRRSASAAVIVYVDG---------------------------------------------------------SWSPWSKWSACGLDCTHWRSRECSDPAPRNGGEECQGT-DLDTRNCTSDLCVHTAS-------------------------------------GPEDVALYVG-LIAVAVCLVLLLLVLILVYCRKKEGLDSDVADS-SILTSGFQPVSIKPSKADNP--HLLTIQPDLSTTTTTYQGSLCPRQDGP---SPKFQLTNGHLLSPLGGGRHTLHHSS------PTSEAE-EFVSRLSTQNYFR------------------SLPRG----------TSNMTYGTFNFLGGRLMIPNTGISLLIPPDAIPRGKIYEIYLTLHKPEDVRLPLA-GCQTLLSPIVSCGPPGVLLTRPVILAMDHCGEPS--PDSWSLRLKKQSCEGSWEDVLHLGEEAPSHLYYCQLEASACYVFTEQLGRFALVGEALS-VAAAKRLKLLLFAP-VACTSLEYNIRVYCLHDTHDALKEVVQLEKQLGGQLIQEPRVLHFKDSYHNLRLSIHDVPSSLWKSKLLVSYQEIPFYHIWNGTQRYLHCTFTLERVSPSTSDLACKLWVWQVEGDGQSFSINFNIT----------------------------KDTR--------------------------FAELLALESEAGVPALVGPSAFKIPFLIRQKIISSLDPPCRRGADWRTLAQKLHLDSHLSFFASKPSPTAMILNLWEARHFPNGNLSQLAAAVAGLGQPDAGLFTVSEAEC-------------
>Mmu13
------------------------------------------MAVRPGL----WPALLG------IVLTAWLRGSGAQQSATVAN-----------------PVPGANPDLLPHFLVEPEDVYIVKNKPVLLVCKAVPATQIFFKCNGEWVRQVDHVIER------------------STDGSSGLPTMEVRINVSRQQVEKVFGLEEYWCQCVAWSSSGTTKSQ-----------------------------------------KAYIRIAYLRKNFEQEPLAKEVSLEQGIVLPCRPPEGIPPAEVEWLRNEDLVDPSLDPNVYITREHSLVVRQARLADTANYTCVAKNIVARRRSASAAVIVYVNGGWSTWTEWSVCSASCGRG-WQKRSRSCTNPAPLNGGAFCEGQNVQKTACATLCPVDGSWSPWSKWSACGLDCTHWRSRECSDPAPRNGGEECRGA-DLDTRNCTSDLCLHTSS-------------------------------------GPEDVALYIG-LVAVAVCLILLLLVLVLIYCRKKEGLDSDVADS-SILTSGFQPVSIKPSKADNP--HLLTIQPDLSTTTTTYQGSLCPRQDGP---SPKFQLSNGHLLSPLGSGRHTLHHSS------PTSEAE-DFVSRLSTQNYFR------------------SLPRG----------TSNMAYGTFNFLGGRLMIPNTGISLLIPPDAIPRGKIYEIYLTLHKPEDVRLPLA-GCQTLLSPIVSCGPPGVLLTRPVILAMDHCGEPS--PDSWSLRLKKQSCEGSWEDVLHLGEESPSHLYYCQLEAGACYVFTEQLGRFALVGEALS-VAATKRLRLLLFAP-VACTSLEYNIRVYCLHDTHDALKEVVQLEKQLGGQLIQEPRVLHFKDSYHNLRLSIHDVPSSLWKSKLLVSYQEIPFYHIWNGTQQYLHCTFTLERVNASTSDLACKVWVWQVEGDGQSFNINFNIT----------------------------KDTR--------------------------FAEMLALESEGGVPALVGPSAFKIPFLIRQKIITSLDPPCSRGADWRTLAQKLHLDSHLSFFASKPSPTAMILNLWEARHFPNGNLGQLAAAVAGLGQPDAGLFTVSEAEC-------------
>Hsa8
------------------------------------MGRAAATAGGGGGARRWLP-------------------------WLGLCFWAAGTAAARGTDNGE------ALPESIPSAPG----------TLPHFIEEPDDAYIIKSNPIALRCKARPAMQIFFKCNGEWVHQNEHVSEETLDESSGLKVREVFINVTRQQVEDFHGPEDYWCQCVAWSHLGTSKSR-----------------------------------------KASVRIAYLRKNFEQDPQGREVPIEGMIVLHCRPPEGVPAAEVEWLKNEEPIDSEQDENIDTRADHNLIIRQARLSDSGNYTCMAANIVAKRRSLSATVVVYVNGGWSSWTEWSACNVRCGRG-WQKRSRTCTNPAPLNGGAFCEGMSVQKITCTSLCPVDGSWEVWSEWSVCSPECEHLRIRECTAPPPRNGGKFCEGL-SQESENCTDGLCILD--KKPLHEIKPQS------------------------IENASDIALYSG--LGAAVVAVAVLVIGVTLYRRSQSDYGVDVIDS-SALTGGFQTFNFKTVRQGNSLLLNSAMQPDLTVSR-TYSGPIC-LQD----PLDKELMTESSLFNPLSDIKVKVQSSF---MVSLGVSERAEYHGKNHSRTFPHGNNHSFSTMHP----RNKMPYIQNLSSL--PTRTELRTTGVFGHLGGRLVMPNTGVSLLIPHGAIPEENSWEIYMSINQGEPSLQS-D-GSEVLLSPEVTCGPPDMIVTTPFALTIPHCADVSS--EHWNIHLKKRTQQGKWEEVMSVEDE--STSCYCLLDPFACHVLLDSFGTYALTGEPIT-DCAVKQLKVAVFGCMSCNS-LDYNLRVYCVDNTPCAFQEVVSDERHQGGQLLEEPKLLHFKGNTFSLQISVLDIPPFLWRIKPFTACQEVPFSRVWCSNRQPLHCAFSLERYTPTTTQLSCKICIRQLKGHEQILQVQTSILES----------------------------ERETITFFAQE--------------------------DSTFPAQTGPKAFKIPYSIRQRICATFDTPNAKGKDWQMLAQKNSINRNLSYFATQSSPSAVILNLWEARHQHDGDLDSLACALEEIGRTHTKLSNISESQLDEADFNYSRQNGL
>Mmu8
------------------------------------MG--TGAADGSRGARRWLP-------------------------WLGLFFWAAGAAAARGADGSE------ILPDSIPSAPG----------TLPHFIEEPEDAYIIKSNPIALRCKARPAMQIFFKCNGEWVHQNEHVSEESLDESSGLKVREVFINVTRQQVEDFHGPEDYWCQCVAWSHLGTSKSR-----------------------------------------KASVRIAYLRKNFEQDPQGREVPIEGMIVLHCRPPEGVPAAEVEWLKNEEPIDSEQDENIDTRADHNLIIRQARLSDSGNYTCMAANIVAKRRSLSATVVVYVNGGWSSWTEWSACNVRCGRG-WQKRSRTCTNPAPLNGGAFCEGMSVQKITCTALCPVDGSWEVWSEWSVCSPECEHLRIRECTAPPPRNGGKFCEGL-SQESENCTDGLCILD--KKPLHEIKPQIPGR-------------------RGIENASDIALYSG--LGAAVVAVAVLVIGVTLYRRSHSDYGVDVIDS-SALTGGFQTFNFKTVRQGNSLLLNPAMQPDLTVSR-TYSGPIC-LQD----PLDKELMTESSLFNPLSDIKVKVQSSF---MVSLGVSERAEYHGKNHSGTFPHGNNRGFSTIHP----RNKTPYIQNLSSL--PTRTELRTTGVFGHLGGRLVMPNTGVSLLIPHGAIPEENSWEIYMSINQGEPSLQS-D-GSEVLLSPEVTCGPPDMLVTTPFALTIPHCADVSS--EHWNIHLKKRTQQGKWEEVMSVEDE--STSCYCLLDPFACHVLLDSFGTYALTGEPIT-DCAVKQLKVAVFGCMSCNS-LDYNLRVYCVDNTPCAFQEVISDERHQGGQLLEEPKLLHFKGNTFSLQVSVLDIPPFLWRIKPFTACQEVPFSRVWSSNRQPLHCAFSLERYTPTTTQLSCKICIRQLKGHEQILQVQTSILES----------------------------ERETITFFAQE--------------------------DSTFPAQTGPKAFKIPYSIRQRICATFDTPNAKGKDWQMLAQKNSINRNLSYFATQSSPSAVILNLWEARHQQDGDLDSLACALEEIGRTHTKLSNITEPQIDDADFNYSRQNGL
>Tni17
------------------------------------SEAEVLPDSFPSAPAEPLPEFLLEPEDAFIVKNRPVQLRCRASPATQIYFKCNGEWVNQNDHITRESLDQIT----------------------------------------------------------------------------GLVLREVEISVSRTQVEELFGLEDYWCQCVAWSSAGTTKSN-----------------------------------------RAYVRIAYLRKNFEQEPLGREVRLEQEVLLQCRPPEGMPAAEVDWLKNEDVIDPSQDSNFLITIDHDLIIKQARLSDTANYTCVARNVVAKRRSSTATLIVYVSGGWSSWTEWSECNAQCGRG-WQRRTRSCTNPAPLNGGAFCEGPPFQRVTCTTLCPVDGGWTEWAKWSACGTECTHWRSRECQAPSPRNGGKHCSGS-MMESKNCTEGLCARYKKVSIEHAS--------------------------HPLAPDTGVAVYAGLVGALLLCVILVLCVGVLAYRRRCRHLHGDITDSSSALTAAFHPGNYKPSRQDNPNPLHPSAPPDLTATAGTFRGPLFSLQQGVNDSPHKIPMTTSPLLDPLPSLKIKVYNSSTLSSLELPADVC-SDGEILSLKSVG--------TVGRERDCYGHTL----------SREPGLSTSATLGNLGGRLTIPNTGVSLLVPPGTIPQGKFYEMYLIINKWDKMTLPSE-GSQTVLSPVVSCGPSGMLLNRPVVLTLPHCAQLDSPTPDWTLTLKTQTHQGAWEEVLTVGEETLSSPCYLQLEEECCHLLMEQLGTYGLVGQSCPPQPACKRLQLALFAPRAPCLSLDYSLRIYCIHDTPHALKEVLDLERSLGGVLLEDPKPLPFKDSYHNLRLSIHEIPHTHWRSKLLAKYQEIPFYHIWSGSQRPLHCTFSLERSSLAVSQLACKICVRQVEGEGQIFQLHTDIQE----------------------------VTPAPDSAALNPSRPRPPKRPSVSFQTLPPHSPLPSGGSCLPSSQVGPYAFRLPDSIRQKICASLDAPSARGCDWRLLARSLGFDRYLNYFATKPSPTGVLLDLWEACHQGDADLVSLATALEEMGKSEVLVVMTTDGDC-------------
>TruSc125
--------------------------------------AEVLPDSFPSAPAEPLPEFLLEPEDAFIVKNRPVQLRCRASPATQIYFKCNGEWVNQNDHITRESLDQITGKNMSATASCNHTCTKRRSFTHINIVLNYKHHSQLHNPLAPIGFYVHINSVWPAAIALFICTVKSETPLISLSVCTGLVVREVEISVSRTQVEELFGLEDYWCQCVAWSSAGTTKSN-----------------------------------------RAYVRIAYLRKNFEQEPLGREVRLEQEVLLQCRPPEGMPAAEVDWLKNEDAIDPSQDSNFLITIDHDLIIKQARLSDTANYTCVARNVVAKRRSSTATLIVYVSGGWSSWTEWSECNAQCGRG-WQRRTRSCTNPAPLNGGAFCEGPPFQRVTCTTLCPVDGGWTEWAKWSACGTECTHWRSRECQAPPPRNGGKHCSGS-MMESKNCTEGLCAR-------------------------------------SLAPDTGVAVYAGLVGALLLCVILVLCVGVLAYRRRCRHLHGDITDSSSALTAAFHPGNYKPSRQDNPNPLHPSAPPDLTATAGTFRGPLFSLQQGANDSPHKIPMTTSPLLDPLPSLKIKVYNSSTLSSLELPADVR-SDGEILSLNSVG--------TVGRERDYYSHTL----------SREPGLSTSATLGNLGGRLTIPNTGVSLLVPPGTIPQGKFYEMYLIINKWDKMTLPSE-GSQTVLSPVVSCGPSGMLLNRPVVLTLPHCAQLDTPTPDWTLTLKTQTHQGAWEEVLTVGEETLSSPCYLQLEEECCHVLMEQLGTYGLVGQSCPPQPACKRLQLALFAPRAPCLSLDYSLRIYCIHDTPHALKDVLDLERSLGGVLLEDPKPLLFKDSYHNLRLSIHDIPHTHWRSKLLAKYQEIPFYHIWSGSQRPLHCTFSLERSSLAVSQLTCKICVRQVEGEGQIFQLHTDIQE----------------------------VVKRRRCHKILSSAFEK-NDALRSFQTLPPHSPLPSGGSCPPSSQVGPYAFRLPDSIRQKICASLDVPSARGCDWRLLARSLGFDRYLNYFATKPSPTGVLLDLWEACHQADADLVSLATALEDMGKSEVLVVMTTDGDC-------------
>Tni12A
----------------------------------------------------------MEEVGDWEEKSR---AYCERLPS-------------------------------------------------------------------------------------------------------NLSGSKR---------QDSYFP---RLLPERWMSALSTFV------------------------------------------FLFLSRS------------------LSLLQRCFPP----SDQVEWLKNEEIIDPAEDRNFYITIDHNLIIKQARLSDTANYTCVAKNIVAKRRSTTATVIVYVNGGWSTWTEWSVCNSRCGRG-FQKRTRSCTNPAPLNGGLPCDGQAIQKLTCTTLCTVDGEWTDWTVWSACGTECTQWRKRDCNNPAPKNGGKDCEGL-VLQSQNCTDGLCMQKAGGGSQLPQVANKSPNNQDVTHVYVRVCKRERVMLGPAPSTDDVALYVGIVIAVIMCLVISVIVALFVYRKTHRDFDSDIIDTS-ALNGGFQSVNIKTAR--SADLLA--APPDLTNAAAMYRGPVYALHD----VSDKIPMTNSPLLDPLPNLKIKVYNSS--GLVTPQDDLGGDFNTKLSPKVTQT--LLDNSDTMNLR---NQSLAR--------TRDPSCTAHGSFNNQGGHLIVPNSGVSLLVPAGAVPQGRVYEMYVTVHRKDSVRPPVE-NSQTLLSPVVSCGPPGALLTRPVILTIHHCADN--VQEDWLIQLRNQLAMGEWEDVVVVGEENFTTPCYVQMDSEACHILTETLGTYCLVGQSVC-KAAAKRLKLAIFGP-VCCTTLDYHIRVYCLDDYQDALKEVLQMETQMGGKLLDEPKTLNFKDSTHNLRLSIHDVPHMHWKSKLIAKYQEIPFYQVWAGSQRTLHCTFTLERLSSDTAEISCKLCVRQVEGEGQIFQLSNTLEE----------------------------DVQCIDTSLMDP--------------------------ASNITTLVGPNAFRIPLSIRQKLCGSLDAPQTRGNDWRMLAHKLNLDRYLNYFATKSSPTGVILDLWEAQHFPDGDLNELAAVLEEMGRSDS-----------------------
>TruSc11
-----------------------------------------LPETFPSDPPEPLPHFLFEPEEGYIVKNKPVNLYCKATPATQIYFKCNSEWVHQKDHTVEERVDENSV---------------------------------------------------------------KASIDRSFFSPLSISGSLTNLNCGSFITQRLFFPSEIVLVTQYWCVLLGLVVREASIEITRQQVEELFGPEDYWCQCVAWSSAGTTKSRKAHVRLAYLKKID------QEPLGKEVSMEQEVLLQCRPPQGIPAAEVEWLKNEEIIDPAEDRNFYITIDHNLIIKQARLSDTANYTCVAKNIVAKRRSTTATVIVYVNGGWSTWTEWSVCNSRCGRG-FQKRTRSCTNPAPLNGGLPCDGQAIQKLTCTTLCTVDGEWTDWSKWSACGTECTQWRRRDCNNPAPKNGGKDCEGL-VLQSQNCTDGLCMQTA-------------------------------------PSTDDVALYVGIVIAVIMCLVISVIVALFVYRKTHRDFDSDIIDTS-ALNGGFQSVNIKTAR--SADLLT--APPDLTNAAAMYRGPVYALHD----VSDKIPMTNSPLLDPLPNLKIKVYNSS--GLVTPQDDLGGDFTAKLSPKVSQ------RPKLPILQ---HNSHHK--------SFDES---HYFCLRPIRVPCRPSAGVSLLVPAGAVPQGRVYEMYVTVHRKDSVRPPVE-DTQTLLSPVVSCGPPGALLTRPVILTIHHCADN--VEEDWLIQLRNQLAMGEWEDVVVVGEENFTTPCYVQMDSEACHILTETLGTYCLVGQSIC-KAAAKRLKLAVFGP-VCCTTLDYHIRVYCLDDNQDALKEVLQMETQMGGKLLDEPKTLNFKDSTHNLRLSIHDVPHTHWKSKLIAKYQEIPFYQVWAGSQRTLHCTFTLERLSSATAEISCKLCVRQVEGEGQIFQLSNTLEE----------------------------DVQCIDTSLMDP--------------------------ASNITTLVGPNAFRIPLSIRQKLCGSLDAPQTRGNDWRMLAHKLNLDRYLNYFATKSSPTGVILDLWEAQHFPDGDLNELAAVLEEMGRSDSSLTSMTK----------------
>Tni4
--------------------------------DDDFIGLGDLPETFPSDPPEPLPVFLIEPEEAYIVKNKPVNLYCKATPATQIYFKCNSEWVHQKEHTVEERVDENS----------------------------------------------------------------------------GLVVREASIEITRQQVEELFGPEDFWCQCVAWSSAGTTKSR-----------------------------------------KAYVRIAYLRKTFDQEPLGKEVSIEQEVLLQCRPPEGIPAAEVEWLKNEEVIDPADDRNFYITIDHNLIIKQARLSDTANYTCVAKNIVAKRRSTTATVIVYVNGGWSTWTEWSVCNSRCGRG-YQKRTRSCTNPAPLNGGAICEGQGIQKLACNPLCPVDGLWTEWSKWSTCGTECTHWRRRECSAPTPKNGGKDCEGM-VLQSKNCTDGMCMQMA-------------------------------------PSTDDVALYVGIVIAVIMCLVISVVVALFIYRKNHRDFDSDIIDTS-ALNGGFQPVSIKNAR--KADLLT--APPDLTSAAAMYRGPVYALHD----VADKIPMTNSPLLDPLPNLKIKVYNSS--GLVTPQDDLAGEFSSKLSPKLPHC--LLDNGDSTMGRRAQTQTLLR--------TRDPSCTALGSFSSQGGQLIVPNSGVSLLIPAGAIPQGRVYEMYVTVQRKDNMRPSVE-DGQTVLSPVVSCGPPGALLTRPVIITMHHCAVCD-GQQDWLIQLKNQVLEQWSQDVVVVGEENFTTPCYIQMDEEACHILTETLGTYCLVGQSLS-AATIKRLKLAIFGP-VTCPAMEYHIRVYCLDDTQDALKEVLQMEKQMGGKLLDEPKTLNFKDSTHNLRISIHDVPHTLWKNKLLAKYQELSFQHMWSGSQRNLHCCFTLERFSTSTMDLACKICVRQVEGEGQIFQLDTMLSE----------------------------DSQSIDTSLLDP--------------------------ASNITTLVGPNAFRIPVSIRQKLCGSLDAPQTRGNDWRMLAHKLNLDRYLNYFATKSSPTGVILDLWEAQHFPDGNLSRLAQVLEEMGRHDSLVPAVGEH---------------
>Cin9q
--------MPGPLFVLVLLFAKSLGESLPENFKDDLEIRGLLKDISEPNLQTSAAQQSLKESEQTVVERNPAS------------------------------------VTLTTEREHAPTMVDEYEPTLPLFLVEPTDQYVVRSTPARITCQVTSANEALIKCNNRWLSSPTSRTSQTEDPETGKTITTISIEVTRNTLDSFFAPYTYWCQCVAWSGAGEVKSR-----------------------------------------RALVKLAFLRRNFEQEPMADRVAVGDEYKLQCKPPAGQP---VEWLKNDQPLTSSKNSNFLVTEDGDLIIQTRNVEDSGNYTCVAKNIASKRRSHTATLTVGVKGGWSNWSPWTGCTEKCGIG-VQRRIRRCNNPAPQNGGANCAGETTQTMTCHKQCPVDGRWTDWSMWSTCSPECLHRRRRTCTRPTPQNSGRVCPGA-DIETKNCTDGLCTAIRGQTESTE--------------------------------NQNLILYSCLFVALGLLLMIVIATLVILKRKR------TTVSRSSSYTGGRPMGPYSTAPRNG------------------------GIHDDFCIIPTKPPVVG----------------------DAPPFAFQQQYPSLRDHSYQPCGRTPKQCESDKYQKYGYSNDEKNYHIILCSRDEHSVCYHGSSMQRGKHAYQAKT-----LSHGNSP------------------------------------------------TKEKCGTIDGAPPNGFIKLR---------------------------------------------------------------------------------------------------------------------------------------------------------------------------------------------------------------------------------------------------------------------------------------------------------------------------------------------------------------------------------------
>Dme2R
--MAVINKAGNVIALLLVKLQLILLFTLSVSGELPQLDYGSLSASLEEDAIDPLTAMAPFANSLVTEESAQHKNNAELLGNSSEDENVRPQQGSSSSGLGSSGAAGGSGILLEEFNSGKLS-PGEASNTLPIFLIEPESVFVVKNRPAVLKCKASHSLQVIFKCSGSSQP-PPSTHETHVDPHTGVNMEEVTATIHRDLVDEFFGDGPFKCECHAWSSRGVVKSQAAT-----------------------------------------VHIAYIRKSFNQSPTSLRLELGSRAELRCEPPGGFPEPKLTWHKNNAVITADSEPGITVSAG-TLIFRQVALQHMANYSCSAENIAGRRVSDSAVLIVYVNGGWSTWSPWRECKCAGKPSQGRKRSRTCNNPMPLNGGAQCPGPQIQKSADCAACPEDTRWSAWSDWSICSAECIQVRRRKCLTQGQTQISSEAEEAGDLLLGAPGVGMAALIAAAGVGAVGSPSEATGSSSDIIPGYGKSLCAGKDIQTAECRGEQCQIGKDDFDWTLYLGLAFITAVCF------AFGTALICCARRGIRTNPHYNMARSVMDADYMPGVVEKKEMRMHIEASNMGYDYVNPGHRYLPGEHIMGMGIGCGGVTEHHYDVPNLS-ANYTNPIDHLSVDYLSETGESSTADTSNSTFDMNG----------------KLSILNASKSSTYEMLGSAGGQLRLYGGELLLFVPEHAIGKHVKKHVSLLLLSDECSRVSCATESSILCSSVVHSAPRNYSFVKPVILKIPHCLVAP---EQWHVHIY-------WRRAVSVGEETINTPMFVQLEATHVFIMTEQLGHFTVVAEPRIQQPSIK-MKLLAFSQHTPPSNANCSLRIYVVKDFPNSRDICANVEAKLGGSFLGESQVFAFTLNSRNLNIRVR---------------HAIPYQHILSNNS-ILHCEFSLRRQDQNS------LCVDFGQGSEDDYYTFNIPAHSMSGSAEELASTTNTTISIDRQGNYVN--------------------------------------------ESCVMDFVQLPHATKRLICGALDPPRADERDWRLLAKKLNTDRYIAYFATKASPTEQILNLWECRANSSPGSSSNSVSHTIMALLLTLKEMGRQDVLDIIVETIGPLWI*
>Tni1
---------------------------------------HAATATLPASFSDLLPHFLVEPEDEYIVKNKPVTLTCRSTPATQIYFKCNGEWVHQDDHLIERTVDPATG----------------------------------------------------FNGNRGRALGAFTSDMFSSDKKQALPVMQVTIDITRQQVEKIFGLDQYWCQCVAWSTTGTQKSQ-----------------------------------------KAYIRIAYLRKNFEEEPQGKEVALDQEVLLRCHPPEGVPQAEVEWQRNEDILNPEMDPNFFITADHNLIIRKARMADTGNYTCVAKNIVARRKSTSAAVIVYVNGGWSTWTTWSSCSAVCGRG-WQKRSRSCTNPTPLNGGSSCDGQNVQKSVCVATCPVDGGWSEWSKWSACGADCSMWRSRECTQPSPGTGGKDCQGL-DLQSLNCTSEQCPQTVS-------------------------------------GAEDVALYVG-VVAVALCLTLLLIIVVLVYRRKKEGLDADVADSS-ILTTGFQPMGIKPSKPENSHLLT--IQPDLTTTTTSYQGTLRSRHD----TTGKFAMTNGTLLDALPNGSHTLHNGKLNSDP-S------EFVSRLST------------------QSYFKTL----------PRDVANASYGTFNFLGGRLTIPNTGISLLIPPEAIPRGKIYEIYLTVQRREDLRLPLA-GCQTLLGPVVSCGPPGVVLSRSVILSMDHCSDG--CLDNWALRLKKQNYEGVWEDVLLMGEELVSEPYYCQLEAETCRLFSEQLGTFALVGESLH-MGAAKRLRLVLFSD-AYCSTLEYNIRVYCMDDTEEVFKEVMQMERQLGGRLIDEPHILLFKDSYHNLRLSIHDMPQAHWRSKLLAGYQEIPFYHIWNGSQRYLHCTFTLERLSLSTCELTCQLCVWQVEGEGQSFSLDFNIAK----------------------------DTRAIDAEFMLM--------------------------DSNATALAGPSAFQIPYLIRQKICSSLDAPCPNGADWRMLAQRLKLERHMSFFASKSSPTSVILDLWEAQHFHSGNINQLAAVMADIGKQEAMIFLVSDGEC-------------
>TruSc89
---------------------------------------HAATATLPAAFSDLLPHFQVEPEDEYIVKNKPVTLTCRSTPATQIYFKCNGEWVHQDDHLIERTVDPATDPPSPQS----------------------------------------------LMETGDRALRAFTSDMVSSDKEQALPIMQVTIDITRQQVEKIFGLDQYWCQCVAWSTTGTQKSQ-----------------------------------------KAYIRIAYLRKNFEEEPQGKEVALDQEVLLRCHPPEGVPQPEVEWQRNEDILNPESDPNFFVTADHNLIIRKARMADTGNYTCVAKNIVARRKSTSAAVLVYVNGGWSTWTTWSSCSAVCGRG-WQKRSRSCTNPTPLNGGSSCEGQNIQKSVCVATCPVDGGWSEWSKWSACGADCSMWRTRECTQPSPGTGGKDCQGL-DLQSLNCTSEQCPQTVS-------------------------------------GAEDVALYVG-VVAVALCLTLLLIVVVLVYRRKKEGLDADVADSS-ILTTGFQPMGIKPSKPENSHLLT--IQPDLTTTTTSYQGTLRSRHD----TTGKFSMTNGTLLDPLPNGSHTLHNGKLNPDP-P------EFVSRLST------------------QSYFKTL----------PRDVANASYGTFNFLGGRLTIPNTGISLLIPPEAIPRGKIYEIYLTVQRKEDLRLPLA-GCQTLLGPVVSCGPPGVVLSRPVILSMDHCSDG--CLDNWALRLKKQNYEGVWEDVLLMGEELVSEPYYCQLEAETCRLFSEQLGTFALVGESLH-MGAAKRLRLVLFSD-AYCSTLEYNIRVYCMDDTQEVFKEVMQMERQLGGRLIDEPHILLFKDSYHNLRLSIHDMPQAHWRSKLLAGYQEIPFYHIWNGSQRYLHCTFTLERLSLSTCELTCQLCVWQVEGEGQSFSLDFNIAK----------------------------DTRAIDAEFMLM--------------------------DSSASALAGPSAFQIPYLIRQKICSSLDAPCPNGADWRMLAQRLKLERHMSFFASKASPTSVILDLWEAQHFHSGNINQLAAVMADIGKQEAMIFLVSDGEC-------------
>TruSc114
--------------------------------------------DTAPSAPGTLPHFLQEPVDAYIVKSNPIKLRCWAAPALQIFFKCNGEWVHQNEHFSHEFKDLHT----------------------------------------------------------------------------GLKVREVMINVSRQQVEDFHGPEDYWCLCVAWSHLGTSKSR-----------------------------------------KATVRIAYLRKNFEQDPQGREVPINGMIVLHCRPPEGVPAAEVEWLKNEEALSSLTDDNIVTRADHNLIINEARLSDSGNYTCLASNIVARRRSATATVVVFVNGGWSLWTEWSACNVPCGRG-IQRRSRTCTNPAPLNGGAFCEGMSVQKITCNALCPVDGGWDEWSEWTACSSQCERQRRRECNSPAPRHRGRVCNGS-GEDTENCTDGLCTQS-------------------------------------VDASNDVALYSG--LGAGIFAVAILIVAVMLYRKNHSEYGVDVIDSS-ALAGGFQSFNFKTTRQGNPLLLNSSMQPDLTVGR-TYSTPLCFQD-----------AADKELFDPLPDIKVKVQSSF--MVS-LSVAERAEFHAKTAAETFPRDPSRDYCVTAARRVNGLLTLNGPFS--T--AEKEPLTTAAVFGHEGGRLVAPNTGVSLLVPHGAVAEDTSWEMHMVIYQGGSSVQKLD-ECDILLGPEVTYGPPGLDLLGPVAMSIAHCAEVD--MENWNILLKRRTQDSKWEEVMSTEEE--STSCYCLMDSTSCHLLLDQPGSYALVGEPLT-QAAVKRLKLAVFGSVDAGS-LSYSLRVYSVDDTPHAFQAVVAAERTRGGQLLEEPKMLPFRANTFSLQVSIQDVPQFLWTIKPFTTCQEFSFPQVWCSNQQPLHCAFSLERYSPAAAQLSCKISVRQVNGHEQILQVYTAVAE----------------------------AEKDSVPFFMQT--------------------------DCTVTSQTGPKAFKIPSSIRQRICATFDTANAKGKDWQLLAQKLGLDRNLGYFAKQQSPSAVILSLWEARHQDATDLDSLASALEEIGK--------------------------
>TniUnrB
-----------------------------------------------------------------------------------------------------------------------------------------------------------------------------------------------MINVSRQQVEDFHGPEDYWCLCVAWSHLGTSKSR-----------------------------------------KATVRIAYLRKNFEQDPQGTEVPLNGMIVLHCRPPEGVPVAEVEWLKNEEALISEGLTEKTG--DHSLIISEAQLSDSGNYTCVASNIVAKRRSATATVVVYVNGGWSSWTDWSPCNVRCGRG-MQKRSRTCTNPTPLNGGAFCEGMSVQKSTCSTLCPVDGGWSEWSEWSACTSDCERQRSRECTAPEPKHGGRLCDGV-ALATDNCTGGLCTQN--RKLLHDAK------------------------AQGVESSSDVALYSG--LAAGVVTVVLLIVAVTLYRRSQSEYGVDVIDSS-ALTGGFQSFSFKTSRQANPLLINSSMQPDLTVSR-TYTSPMCFQDS-----IDKELMAEHSLLDPLPDLEIKVFEIF--IVNYYGIAERAEYHVQSHPQTFPRGLAPDYRAVGTMLGRRGNTLFAPQACLP--PSRHVHKATAVFGRAGGRLVVPNTGISLLVPHGGITEDTSWEMYMIINQEDSSTVSEE-ESEIFLSPTVTYGPPGLDLSCPIAVTVAHCAEVA--ADNWTIRLKRQAQDNKWEEVMSVDEE--STSCYCLLEAKRCHLLLEHPGRYALVGAPMN-PDAAKRLRLAVFGCPDPSSALGFSLRVYCVDDTPNAFQEVAVGERGRGGRLLEEPKTMLFRGSAFSLQVSIQDVPQLLWSIKPFTTCQEFSFSQVWASSRHPLQCAFFLERYSHSSSQLSCKISVRQVKGEEQILQVYTSVLE----------------------------NEKTLVPCFSQS--------------------------DCTVTSQTGSRAFKIPLSIRQRISATFDSASTKGKDWQLLAQKLHIDRNLSYFACQESPSSVILSLWEAQHQDTGDLDSLASALEEISKD-------------------------
>TruSc322
-----------------------------------------------------LPRFLEEPVDAYIIKSNPIKLRCQAP-ALQIFFKCNGEWVHQSQHMSQEHTDLQT----------------------------------------------------------------------------GLKIREVMINVSRQQVEDFHGPEDYWCLCVAWSHLGTSKSR-----------------------------------------KASVRIAYLRKNFEQDPQGTEVPLSGMIVLHCRPPEGVPVAEVEWLKNEEALVSEGVADRTG--DHSLVVSEAQLSDSGNYTCVASNIVAKRRSATATVVVYVNGGWSSWTDWSPCNVRCGRG-VQKRSRTCTNPTPLNGGAFCEGMSVQKSTCSTLCPVDGSWSEWGEWSACTPECERQRGRECTAPEPKHGGRLCDGV-ALATDNCTGGLCTQSGAGKVPHKSVRV-----------------CLSLPFQGVEGSSDVALYSG--LAAGVVTVVLLIIAVTLYRRSQSEYGVDVIDSS-ALTGGFQSFSFKTSRQANPLLINPSMQPDLTVSR-TYTSPMCFQDS-----IDKELMAEHSLLDPLPDLQVK------------------EYRVPSHPQTFPRGLAPDYRAVGATLGRRGKTLFAPQASFT--PSRQVQNATAVFGRAGGRLVVPNTGISLLVPHGGIAEDTTWEMYMIINQEDSSAVSDE-ESEIFLSPAVTYGPPGLDLSCPIAMTVAHCAEVA--ADNWTIRLKRQAQDNKWEEVMSVDEE--STSCYCLLEANRCHLLLEHPGRYALFGAPMN-PDAAKRLRLAVFGCPDPSSPLGFSLRVYCVDDTPNAFQEVAVGEHSRNGRLLEEPKTMLFRGTAFSLQVSIQDVPQLLWSIKPFTTCQEFSFSQVWASSRHPLQCAFLLERYSHSSSQLSCKISVRQVKGEEQILQVYTSVLEIPKCLDKPSFLIAAGSSSLSPSFPFLLLNEKAVVPFFSQS--------------------------DCTVTSQTGSRAFKIPLSIRQRISATFDTANAKGKDWQLLAQKLHIDRNLSYFACQESPSSVILSLWEAQHQDTGDLDSLASALEEISK--------------------------
