# Supplementary material for: Early vertebrate chromosome duplications and the evolution of the neuropeptide Y receptor gene regions
Source: BMC Evol Biol. 2008 Jun 25;8:184. doi: 10.1186/1471-2148-8-184 (PMC2453138; doi:10.1186/1471-2148-8-184)
Supplement: Additional file 4 — Compressed archive of alignment files for all analyzed families in fasta format. [file 1471-2148-8-184-S4.zip › ZIMP.fas]

>Tni17
MNTLPSMDRHIQQTNDRLQCIKQ---HLQNPANFHSAATELLDWCGDPRAFQRPFEQSLMGCLTVVSRVAAQQGFDLDLGYRLLAVCAANRDKFTPKSAGASCSYAFVKVKRAEVKKGGRGVTWEVPLVRAGPHKVTSQSEHRSTFVWQLPLLSSWCEELGRLLLLRHQKSRHNEPQGKVPMQP---SMNSMKPGLTHSDGSFPYDSVPWQQNTNQPPGSLSVVTTVWGVTNTSQSQVLGNPMANSNNPMNPGGNPMGSGMSGSGPGLNSPQFNAQQQQFPNKGGSNQSYMQQGMYGRPGYTGAPGGYSG-------------------------------------------------------RECLSK----------------------------GTRG------------------------------------------------------GRDKASPMQGMKR---PYPGEAGYVGQQYGPNSQFPPQQGQYPPSNTSRPLPSPNYPGQRMPGQ---------QGQGQYPP-GMPMGQYYKQ--ESFNGQST--------------NFS-GGGYS-YSQG-------------NGPPRP---GNYPHSPVPGNPTPPMTPGSGIPP-YLSPN----PDVKPPFAP-DMKPNMTALPP-PP-ANPNEELRLTFPVRDGVVLEPFRLEHNLAVSNHVFHLRPSVHQTLMWRSDLELQFKCYHHEDRQMNTNWPASVQVSVNATPLTIERGD-NKTSHKPLHLKHVCQPGRNTIQITVTACCCSHLFVLQLVHRPSVRSVLQGLLKKRLLPAEHCITKIKRNFSSVAASA---GNTTLNGEDGVEQTAIKVSLKCPITFRRIQLPARGHDCKHVQCFDLESYLQLNCERGTWRCPVCNKAALLEGLEVDQYMWGILNAIQNSEFEEVTIDPTCSWRPVPIKSEIHIKEDPD---GPLAKRFKTMSPSQMTMPNVMEMIA-QLGPGPG------------P-GPG-------------SG-----PGHG------------------------------------------PRSQSLPSTPWQRGRLPGSRGVGGG---GGGGGGPPMN-DFIHG---PQLSHPPDAPGGLLPQEKPHTHGMN------------------DANSHP------HGDMN----FNPSSDGQLG---QGSQDMPEPSLDLLPELANT--------------DELLSYLDPPDLPAN-SNDDLLSLFE----NN-----------------------------------------------
>TruSc86
-----SMDRHIQQTNDRLQCIKQ---HLQNPANFHSAATELLDWCGDPRAFQRPFEQSLMGCLTVVSRVAAQQGFDLDLGYRLLAVCAANRDKFTPKSA---------------------------------------------------ALLSSWCEELGRLLLLRHQKSRHNEPQGKVPMQP---SMNSMKPGLTHSDGSFPYDSVPWQQNTNQPPGSLSVVTTVWGVTNTSQSQVLGNPMANSNNPMNPGGNPMGSGMSGSGPGLNSPQFSAQQQQFPTKGGSNQSYMQQGMYGRPGYTGGPGGYSGSYSGGPNAPPGGMGMTSHTRPPGDFTQ---------------PATATATATVAALQETQNKDMNQYGQMCSSFQMGTAQAYNNQFMNQPGPRGPPGG---INPASMASAMNNPNMSGPPMGMNQARTPGMGPFGPHGQRMPQQGYPAGPRQGMPMQGMKR---PYPGEAGYGGQQYGPNSQFPPQQGQYPTSNTSRPLSSPNYPGQRMPGQ---------QSQGQYPS-GMPMGQYYKQ--ESFNGQST--------------NFS-GGGYS-YSQG-------------NGPPRP---GNYPHSPVPGNPTPPMTPGSGIPP-YLSPN----PDVKPPFAP-DMKPNMTALPP-PP-ANPNEELRLTFPVRDGVVLEPFRLEHNLAVSNHVFHLRPSVHQTLMWRSDLELQFKCYHHEDRQMNTNWPASVQVSVNATPLTIERGD-NKTSHKPLHLKHVCQPGRNTIQITVTACCCSHLFVLQLVHRPSVRSVLQGLLKKRLLPAEHCITKIKRNFSSVAASA---GNTTLNGEDGVEQTAIKVSLKCPITFRRIQLPARGHDCKHVQCFDLESYLQLNCERGTWRCPVCNKTALLEGLEVDQYMWGILNAIQNSEFEEVTIDPTCSWRPVPIKSEIHIKEDPD---GPLAKRFKTMSPSQMTMPNVMEMIA-QLGPGPG------------PHGPGPSPYTPH-PGQHVSGNGGDYPGGG------------------------------------------NNYHSQGNFDFPHG-NPSAGGVGGGGAGGGGGGGPPMS-DFIHG---PQLSHPPDAPGGLLPQEKPHTHGMN------------------DAMSHPD---QSHNSMQQILHASPHPGSQSGPPLHHSSQSSQPPRQSQPQPQPQ--------------PGQNSHPHG-DMNFNPSSDGQLGQGS----QDMPEP---SLDV------------------------------------
>Tni2rnd
--MTWEKSVCCQTLHSEITGKTKGSMHLQNPANFQTAATELLDWCGDPRAFQRPFEQSLMGCLTVVSRVAAQQGFDLDLGYRLLAVCAANRDKFTPKSAD------------------------------------------NLTVALLRALLSSWCEELGRLLLLRHQKNRANEPPGKVPMQP---PMSSMKPSLSHGDGSFPYDSVPWQQNNNQPPGSLSVVTTVWGVTNTSQSQMLGNPMAGNNNPMNPGGNPMGSGMSGNNPGMNSPQFSGPQQQFPNKGNSNQGYMQQGMYGRPSYAGGGG-FGNKQ------------------------------------------------------------------MSSSFQMAPNQAYNSQFMNQAGPRGPPS-----LPGNMGTGMNASNMSGPPIGMNQPRGQGMGPFAAHNQRMPQQGYAGPRPQGMSMQGMKR---PYPGEPNYGGQQYGPNSQFPNQQGQYPGPNASRPLPSPNYPGHRMPGQ---------QLQGQYPPQSGAMGQYYKQ-EPPFNGQTN--------------NFT-GGGYQ-YNQGN-----------MNGPPRPV--GNYPHSPVPGNPTPPMTPGSNIPP-YLSPN----QDVKPPFPP-DIKPNITSLPP-PPAGSHNEELRLTFPVRDGVVLEPFRLEHNLAVSNHVFHLRPSVHQTLMWRSDLELQFKCYHHEDRQMNTNWPASVQVSVNATPLTIERGD-NKTSHKPLHLKHVCQPGRNTIQITVTACCCSHLFVLQLVHRPSVRSVLQGLLKKRLLPAEHCITKVKRNFSSVAASS---GNAALNGEDGVEQTAIKVSLKCPITFRRIQLPARGHDCKHVQCFDLESYLQLNCERGTWRCPVCNKTALLEGLEVDQYMWGILNAIQNSEFEEVTIDPTCSWRPVAIKSEVHIKEDPD---GPLAKRFKTMSPSQMIMPNVMDMIA-QLGPGPS------------PFPLSSSQ---------QGGT-NEYGNQGRARWKEVRSKRFKK-----------------RFANFGVFLVGNSYQGHGTFDFPHV----------------TPGSTSMN-DFMHG---PQLSHPPDMPNSMMAQDKPLSHNLS------------------ESIPHSAGNDQPHGPLQQSLHVSPHPGSQSGQQLHHSG-PPQASRQAPPPQQPQPQPQPQPQQQQQGQPGPNNHHHG-DLSFNPSSSSLDSQAG----SDMPEP---SLDLLPELANPDELLSYLDPPDLPSNSND-DLLSLFENN-
>TruSc59
-----SMDRHIQQTNDRLQCIKQ---HLQNPANFQTAATELLDWCGDPRAFQRPFEQSLMGCLTVVSRVAAQQGFDLDLGYRLLAVCAANRDKFTPKSA---------------------------------------------------ALLSSWCEELGRLLLLRHQKNRANEPPGKVPMQP---PMSSMKPSLSHGDGSFPYDSVPWQQNNNQPPGSLSVVTTVWGVTNTSQSQMLVNPMAGNNNPMNPGGNPMGSGMSGNNPGMNSPQFPGPQQQFPNKGNSNQGYMQQGMYGRPSYPGGGGGFGNNYPGGPNGGPGGMGIQPHSRPPSDFT-----------------------------QQTQNKDMNQYGPMSSSFQMAPNQAYNSQFMNQPGPRGPAS-----LPGNMGAGMNASNMSGPPMGMNQPRGQGMGPFGAHSQRMPQQGYAGPRAQGMSMQGMKR---PYPGEPNYGGQQYGPNNQFPTHQGQYPTPNASRPLPSPNYPGHRMPGQ---------QLQGQYPPPSGAMGQYYKVSEPPFNGQTN--------------NFT-GGAYQ-YNQGN-----------MNGPPRPV--GNYPHSPVPGNPTPPMTPGSNIPP-YLSPN----QDVKPPFPP-DIKPNITSLPP-PP-GSHNEELRLTFPVRDGVVLEPFRLEHNLAVSNHVFHLRPSVHQTLMWRSDLELQFKCYHHEDRQMNTNWPASVQVSVNATPLTIERGD-NKTSHKPLHLKHVCQPGRNTIQITVTACCCSHLFVLQLVHRPSVRSVLQGLLKKRLLPAEHCITKVKRNFSSVAASS---GNAALNGEDGVEQTAIKVSLKCPITFRRIQLPARGHDCKHVQCFDLESYLQLNCERGTWRCPVCNKTALLEGLEVDQYMWGILNAIQNSEFEEVTIDPTCSWRPVAIKSEVHIKEDPD---GPLAKRFKTMSPSQMIMPNVMDMIA-QLGPGPS------------PFPLSSSQ---------QGGN-GEYGNQG------------------------------------------NSYQSHGTFDFPHV----------------TPGGTSMN-DFMHG---PQLSHPPDVPSSMMAQDKPLSHNLS------------------ESIPHSASNDQLHGPLQQSLHASSHPGSQSGQQLHHSG-PPQPSRQAPPPQQPQ----------QQQQPGPNNHHHG-DLSFNPSSSNLDSQAG----SDMPEP---SLDLLPELANPDELLSYLDPPDLPSNSND-DLLSLFENN-
>Mmu14
---MNSMDRHIQQTNDRLQCIKQ---HLQNPANFHNAATELLDWCGDPRAFQRPFEQSLMGCLTVVSRVAAQQGFDLDLGYRLLAVCAANRDKFTPKSA---------------------------------------------------ALLSSWCEELGRLLLLRHQKSRQNDPPGKLPMQPPLSSMSSMKPTLSHSDGSFPYDSVPWQQNTNQPPGSLSVVTTVWGVTNTSQSQVLGNPMANANNPMNPGGNPMASGMSTSNPGINSPQFAGQQQQFSTKAGPAQPYIQPNMYGRPGYP-GSGGFGASYPGGPSAPAG-MGIPPHTRPPADFTQPAAAAAAAAVAAAAATATATATATVAALQETQNKDINQYGPVCSSFQMGPTQAYNSQFMNQPGPRGPASMGGSLNPAGMAAGMTPSGMSGPPMGMNQPRPPGISPFGTHGQRMPQQTYPGPRPQSLPIQSIKR---PYPGEPNYGNQQYGPNSQFPTQPGQYPTPNPPRPLTSPNYPGQRMPSQ---------PSTGQYPPPTVNMGQYYKP--EQFNGQNN--------------TFSSGSSYSSYSQGS-----------VNRPPRPVPVANYPHSPVPGNPTPPMTPGSSIPP-YLSPS----QDVKPPFPP-DIKPNMSALPP-PP-ANHNDELRLTFPVRDGVVLEPFRLEHNLAVSNHVFHLRPTVHQTLMWRSDLELQFKCYHHEDRQMNTNWPASVQVSVNATPLTIERGD-NKTSHKPLHLKHVCQPGRNTIQITVTACCCSHLFVLQLVHRPSVRSVLQGLLKKRLLPAEHCITKIKRNFSSVAASS---GNTTLNGEDGVEQTAIKVSLKCPITFRRIQLPARGHDCKHVQCFDLESYLQLNCERGTWRCPVCNKTALLEGLEVDQYMWGILNAIQHSEFEEVTIDPTCSWRPVPIKSDLHIKDDPD---GIPSKRFKTMSPSQMIMPNVMEMIA-ALGPGPS------------PYPLPPPP---------GGTSSNDYSSQG------------------------------------------NNYQGHGNFDFPHG----------------NPGGTSMN-DFMHGP--PQLSHPPDMPNNMAALEKPLSHPMQ------------------ETMPHAGSSDQPHPSIQQGLHVP-HPSSQAGPPLHHSG-APPP--SQPPRQPPQ--------------AAPGNHPHS-DLTFNPSS-ALEGQAGAQGASDMPEP---SLDLLPELTNPDELLSYLDPPDLPSNSND-DLLSLFENN-
>Hsa10
------MDRHIQQTNDRLQCIKQ---HLQNPANFHNAATELLDWCGDPRAFQRPFEQSLMGCLTVVSRVAAQQGFDLDLGYRLLAVCAANRDKFTPKSA---------------------------------------------------ALLSSWCEELGRLLLLRHQKSRQSDPPGKLPMQPPLSSMSSMKPTLSHSDGSFPYDSVPWQQNTNQPPGSLSVVTTVWGVTNTSQSQVLGNPMANANNPMNPGGNPMASGMTTSNPGLNSPQFAGQQQQFSAKAGPAQPYIQQSMYGRPNYP-GSGGFGASYPGGPNAPAG-MGIPPHTRPPADFTQPAAAAAAAAVAAAAATATATATATVAALQETQNKDINQYGP------MGPTQAYNSQFMNQPGPRGPASMGGSMNPASMAAGMTPSGMSGPPMGMNQPRPPGISPFGTHGQRMPQQTYPGPRPQSLPIQNIKR---PYPGEPNYGNQQYGPNSQFPTQPGQYPAPNPPRPLTSPNYPGQRMPSQ---------PSSGQYPPPTVNMGQYYKP--EQFNGQNN--------------TFS-GSSYSNYSQGN-----------VNRPPRPVPVANYPHSPVPGNPTPPMTPGSSIPP-YLSPS----QDVKPPFPP-DIKPNMSALPP-PP-ANHNDELRLTFPVRDGVVLEPFRLEHNLAVSNHVFHLRPTVHQTLMWRSDLELQFKCYHHEDRQMNTNWPASVQVSVNATPLTIERGD-NKTSHKPLHLKHVCQPGRNTIQITVTACCCSHLFVLQLVHRPSVRSVLQGLLKKRLLPAEHCITKIKRNFSSVAASS---GNTTLNGEDGVEQTAIKVSLKCPITFRRIQLPARGHDCKHVQCFDLESYLQLNCERGTWRCPVCNKTALLEGLEVDQYMWGILNAIQHSEFEEVTIDPTCSWRPVPIKSDLHIKDDPD---GIPSKRFKTMSPSQMIMPNVMEMIA-ALGPGPS------------PYPLPPPP---------GGTNSNDYSSQG------------------------------------------NNYQGHGNFDFPHG----------------NPGGTSMN-DFMHGP--PQLSHPPDMPNNMAALEKPLSHPMQ------------------ETMPHAGSSDQPHPSIQQGLHVP-HPSSQSGPPLHHSG-APPPPPSQPPRQPPQ--------------AAPSSHPHS-DLTFNPSS-ALEGQAGAQGASDMPEP---SLDLLPELTNPDELLSYLDPPDLPSNSND-DLLSLFENN-
>Tni12
-------------------------------------------------------------------------------------------------------------------------------------------------------------------------------------------------------EGSYPYDPSSWQQPTNQPAGSVSVVTTVWGVTNPSASQGPGGGVMGP--GASTGGGPMMPGPGGPGMTGGPPGGYMGPQGFGE---PSKGYVSQGMYPRASGGYAGGP---GGYSGRTGEGGLKSAACCSTEDCVHQHLTFD-----------PVEIKAEGSLMLKTSVINQIG--------------GAAYNNQFMAHPGPRGPPG------MAPGGMGPGPGAA-RGPVSMGPMYGPGAGP----QRVPQY-VPGPQQGPLRTPQGLKR---PYSSEVSPGQVRAGPG--SLHKPVSFLPSPQAFPGMSQQYG---VPVG---------SMPGAAGPVHTGTGPYPGP--NMQFHPG----------------FHDDQVKVPSRLTP--------TLPPSPPQHHLNFPLYPPSPVPGNPTPPITPGSSMAPPYASPGSADMKAAPSSFLP-DIKANMAALPP-PPTGNPSDDLRLTFPVRDGVVLEPFRLEHNLAVSNHVFQLRDGVYKTLIMRPDLELQFKCYHHEDRQMNTNWPASVQVSVNATPLTIERGD-NKTSHKPLYLKQVCQPGRNTIQITVTACCC-------------------GLMKKRLLPAEHCVTKIKRNFSIGSIP----GTAGLNGEDGVEQTAIRVSLKCPITFRRIQLPARGHDCRHIQCFDLESYLQLNCERGTWRCPVCNKTALLEGLEVDQYMLGILIYVQNSEYEEITIDPVCSWKPVPVKPDVHVKEESD---GPVLKRCRTLSPSHMVLPSVMEMIA-SLGPAPSSSSSSS----PMQFSSLPAGAAA------PRQSIQEQVTVEPRHPAEGTAQPANPGLCVCVCVCVCVCVCVCVCVCVCVSAPSYHSQSAGFSDFAG------------------PGTPGVGGDFSSPGPPP-LSYQSELSAALLTPDKPPPHPLSVQVS---LIIGVCVCVCVCVCVCFSPDFHPPPQMPGHADSPSHAAP--LSQQQAQGLHGNAHLGGS-SQMMQR-------------SNHTPSLQG-DASF-----GLPGS------AEVPEP---TLDLLPELTNPDELLSYLGPPDLPSSNSD-DLLSLFETN-
>TruSc114
-------------------------------------------------------------------------------------------------------------------------------------------------------------------------------------------------------DGSYPYDPSSWQQPTNQPAGSLSVVTTVWGVTNPSASQGLGGGVMGP--GATAGGGPMMQGPGGPGMAGGPPGGYIAQQGFGE---PSKGYVNQGMYNRTSGGYAGGP---GGYTGRFFFFLLK----FTSDKFVQFYM----------------------IVMKEPNAMCQMG--------------GPAYNNQFMAHSGPRAPP----------GGMGPGPGPT-RGPASMGPMYGPGVGP----QRVPQY-GPGPQQGHLRPPQGLKR---PYSSEVSQNLFSVFRI--MQNQRFSSSPSPQAFPGMSQQYG---VPVSSSVNLMAGGSMPGSAGGSHAGPGPYSGP--SMQYHPGGAGGMYNTFNQPSGVSFLNYNVNVQTELKLPTKHENFRSLFLFPPQHGRGLPGYPSSPVPGNPTPPITPGSSMAPPYVSPGSSDMKPAPSSFLS-DIKPNMAALPP-PPTGNPSDDLRLTFPVRDGVVLEPFRLEHNLAVSNHVFQLRDSVYKTLIMRPDLELQFKCYHHEDRQMNTNWPASVQVSVNATPLTIERGD-NKTSHKPLYLKQVCQPGRNTIQITVTACCC-------------------GLMKKRLLPAEHCVTKIKRNFSSGSIP----GTPGLNGEDGVEQTAIRVSLKCPITFRRIQLPARGHDCRHIQCFDLESYLQLNCERGTWRCPVCNKTALLEGLEVDQYMLGILIYVQNSEYEEITIDPVCSWKPVPVKPDLHIKEESD---GPVLKRCRTLSPSHMVLPSVMEMIA-SLGPTPSSSSSS-----PMPFSSLPSGGGS------NSNNTQEYS---------GTGDRPDP---SAISHSLIRTVNPLICLSVP-SAPSYHSQSTGFSDFTG------------------PGTPGVGRDFSSPGPPP-LSYQSELSSALLTPDKLPPHSLAGQVTHVYLVVCRYITFMLSVSDGTPPFFNPPLQISGHVDSASHGAT--LSQQQSQGLHGNTHHGST-NQMVQR-------------SNQTPHLQG-DGSF-----GLAGS------AEVSEP---TLDLLPDLTNPDELLSYLGPPDLPNNNSD-DLLSLFENN-
>Mmu11
----------------------------------------------------------------------------------------------------------------------------------------------------------------------------------MNPMNP----MKPALPPAPHGDGSFAYESVPWQQSATQPAGSLSVVTTVWGVGNATQSQVLG-NPMGP--AGSPPGGSMMPG-VAGGSSALTSPQCLGQQAFAEG-GASKSYVQQGVYGRGS--YPGGSSFTTGYAGGPAGLGLPTHAARPSTDFTQAAAAAA-----------MAAAAATATATATATVAALQEKQSQELSQYGAMGTGQSFNSQFLQHGGPRGPSVP---PGMNPSGMGGMMGPSGLSSMAMTPTRAAGMTPLYAGQRLPQHGYPGPPQGQPLPRQGIKR---AYSEVYPGQQYLQGGQ--YAANTAQYAPGPGQPPGPASSYAGHRLPLQ--------QGMAQSLSAPGPTGLHYKPT--EQFNGQG---------------ASFNGGS---ISYSQ---------PGLSGPSRS--IPGYPSSPLPGNPTPPMTPSSNVP--YMSPS----QEVKSPFLP-DLKPGLSSLHPSPSASVHCDELRLTFPVRDGVVLEPFRLQHNLAVSNHVFQLRDSVYKTLMLRPDLELQFKCYHHEDRQMNTNWPASVQVSVNATPLSIERGD-NKTSHKPLYLKHVCQPGRNTIQITVTACCCSHLFVLQLVHRPSVRSVLQGLLKKRLLPAEHCITKIKRNFSSGTIP----GTPGPNGEDGVEQTAIKVSLKCPITFRRIQLPARGHDCRHIQCFDLESYLQLNCERGTWRCPVCNKTALLEGLEVDQYMLGILIYIQNSDYEEITIDPTCSWKPVPVKPDLHIKEEPD---GPVLKRCRTVSPAHVLMPSVMEMIA-ALGPGAA------------PFAPLQPPS---------APTPSDYPS----------------------------------------QGSNFMGPGTFPESFPSA----------------TPTTPNLA-EFTQ-GPPP-ISYQSDIPSSLLTPDKS--------------------------TPCLPGQMAP----AGHLDPAHNPGPPGLHTPNLGPTPGTQLHHPNPSPASRQP-----------LGQPNTGPIS-ELAFNPAS-GMMGPPSMTGAGEASEP---ALDLLPELTNPDELLSYLGPPDLPTNSSD-DLLSLFENN-
>Hsa7
----------------------------------------------------------------------------------------------------------------------------------------------------------------------------------MNSMNP----MKPALPPAPHGDGSFAYESVPWQQSATQPAGSLSVVTTVWGVGNATQSQVLG-NPMGP--AGSPSGSSMMPG-VAGGSSALTSPQCLGQQAFAEG-GANKGYVQQGVYSRGG--YPGAPGFTTGYAGGPGGLGLPSHAARPSTDFTQAAAAAA-----------VAAAAATATATATATVAALQEKQSQELSQYGAMGAGQSFNSQFLQHGGPRGPSVP---AGMNPTGIGGVMGPSGLSPLAMNPTRAAGMTPLYAGQRLPQHGYPGPPQAQPLPRQGVKR---TYSEVYPGQQYLQGGQ--YAPSTAQFAPSPGQPPAPSPSYPGHRLPLQ--------QGMTQSLSVPGPTGLHYKPT--EQFNGQG---------------ASFNGGS---VSYSQ---------PGLSGPTRS--IPGYPSSPLPGNPTPPMTPSSSVP--YMSPN----QEVKSPFLP-DLKPNLNSLHSSPSGNGPCDELRLTFPVRDGVVLEPFRLQHNLAVSNHVFQLRDSVYKTLIMRPDLELQFKCYHHEDRQMNTNWPASVQVSVNATPLTIERGD-NKTSHKPLYLKHVCQPGRNTIQITVTACCCSHLFVLQLVHRPSVRSVLQGLLKKRLLPAEHCITKIKRNFSSGTIP----GTPGPNGEDGVEQTAIKVSLKCPITFRRIQLPARGHDCRHIQCFDLESYLQLNCERGTWRCPVCNKTALLEGLEVDQYMLGILIYIQNSDYEEITIDPTCSWKPVPVKPDMHIKEEPD---GPALKRCRTVSPAHVLMPSVMEMIA-ALGPGAA------------PFAPLQPPS---------VPAPSDYPG----------------------------------------QGSSFLGPGTFPESFPPT----------------TPSTPTLA-EFTP-GPPP-ISYQSDIPSSLLTSEKS--------------------------TACLPSQMAP----AGHLDPTHNPGTPGLHTSNLGAPPGPQLHHSNPPPASRQS-----------LGQASLGPTG-ELAFSPAT-GVMGPPSMSGAGEAPEP---ALDLLPELTNPDELLSYLGPPDLPTNNND-DLLSLFENN-
>TniUnrA
------------------------------------------------------------------------------------------------------------------------------------------------------------------------------------------------------SDGPFLNDPVSWQPGTNQHAGSLSVVTTVWGVTNPTHSQVFG-APMGP--GES-SGGHMMPG-GSPGVGPGMGSQFMGQQSYGD--AVTKGYGQSVMYGRPSPAYNPASAYGGSYSGNSGGAGLG---VRAPSDFTQ-AAAAA-----------VAAAAATATATATATVAAIQEKQNQELS-YGQMGGASSYSTQFLSHSNPRCP----------PSGNGLFPPRASTHQHRVVPVSPCSDTEDVPTWRLSGR-AAGPETILSFRDNEIYLQCLPFSQGFPMQQYGSGGMSGYPTQPLQYPTGPQQRCAPSPSYPTSRMPLMGQYPSGSHNSVQFAPGASQPNPPQYYKS--EPFNGQG---------------SLPGGGAGGYSAFTQ---------AAVSGPGRGGVMSGYPSSPMGGNPTPPMTPGTSMPP-YLSPG----QDTKPPYLPPDIKPNLTSQQ--PSTGNPSDDLRLTFPVRDGVVLEPFRLEHNLAVSNHAFQLRDSVYKTLMMRPDLELQFKCYHHEDRQMNTNWPASVQVSVNATPLCIERGD-NKTSHKPLYLKHVCQPGRNTVQITVTACCCSHLFVLQLVHRPSVRSVLQGLMKKRLLPAEHCITKIKRNFSSGTIP----GTPGLNGEDGVEQTAIKVSLKCPITFRRIQLPARGHDCRHIQCFDLESYLQLNCERGTWRCPVCNKTALLEGLEVDQYMLGILVYIQNSDYEEITIDPMCGWRPVPVKPDLHLKEEPD---GPVLKRCRTVSPSHMVLPNVMEMIA-SLGPASS------------PYQSLNAGG----------RNTPDYS-------------RP--------------------------GSQGFSSQ-AGFTEFPHT-----------------PGTPTLG-EYSTPGPPPPLPYQSEQ-----TP-------------------------------------HP-----GRIEPAHN-----ILQQHSSSVHGNQSLCDTGSPLPQRN-----------ANTQSSRLQG-EGSF-----GLGGAGAPG--GEGADH---ALDLLPELTNPDELLSYLGPPDLPNNSSD-DLLSLFENN-
>Cin14p
------------------------------------------------------------------------------------------------------------------------------------------------------------------------------------------------------------MMDHHMHPNMNHPSNTHPMMQ----QPNRFRPQMPHQYNRGP--GSYQMGTGMGPMQNQRHPSVRN---YNNEHNFKTSCGPQQNYGQVPFNGSPN------------------------------------------------------------------------------------------------------------------------------------------------------------MPNHYNKPPE-------PIHGTHQHPGGSVGPR--YSPRLPNNHPNSQQKP-----------------------YFQGQHGDPNGSYPQRHGY---------------------------------------------------PYPADGRNINSHQPNPIPGNPTPPLTPGSAHN--------------VPPYPN--TEPAIPAAIS--EGKSTHDELRLTFPVRDGIVLGPFRLGHNLVVSSHAFHLRPNVYRTLFERHDLDLQFKCYHHEDMLKHTNWPHSVQVSANHVPLTIPRGQ-DRSSHKPLYLKKVCQPGRNTVDITVSACCCSHFFVLQLVHRPSIRFALKGLMLKRVLPGYHCIEQIKRNFANGAIGNS--SGTGMNCDTGGEMPPIKVSLRCPITYTRIKIPARGKDCKHIQCFDLESYLQMNSDNATWRCPICHKNALLEYLEVDQYIQNILKAVQDRECHLVSIDANCKWTPLPVSTEVHVKQEPD---GPPNKRLKSVTSPGLTLSNLPAPSP-GSYSSQP----------CHRFNSNDSNQ--------GYSQGYDFNRCG------------------------------------------VASNPAPCPGFMRG-------------GPAVPMGNEISDNIARNDMVPIEKRLNHAALSTGNNGSPNRRAPGNP----------------KTPQDPNTPIRPPSSSSLTPQSNNCPTPSSGAFSAAPTCGSINPLQTPNLSSNQQDMNTCKNEPVETCLNPFPSLFDDDGVTSVPSISFDGETVDFKTDAITDETIGSLDILPDNSDLDQILSMPDDLVGTDNTDEQDILHLFDKTS
>Dme3L
------------------MQLIVDKIPMYSKQTTKRNSKKKNDEMNQQAGSSRAPATGGQISPPGATTVGVEQQQHLQQQHQQQYYNQQQQQQQQ----------------------------------------------------------QYQQQHQRDNFLAYQQQQQQQQQQQQQLQRSGGGGGNFMLGNDLVGGDSLRSLNNTFGPNSEFTSLGGANSSASSSLSGLSSSSSQGYTGMVAASQQHQQQQPHHHQQQQQQQQQQHMGSMDAMGGYSQMGGGMHPGPNSGMMGNMNGQYMNGGSGQGGYNGAQGMGMGYGGGGSMGPQRHHQMTPMN----------QMQNMSMGPGVGGSGGMGGGMNPLQQQAAQQQMGGMNPMAKMQGMANGGYPQQAPPSLTQQQQQQQQRRMAPYPHPQMHMAQKRAAAGVGGAGGMYPGNPMQQQQAQMYGNQQMHPGSGGGVPLPMQAGGAGNGYGRSGPMGVGNGGYGRMSAGNGMGPTGGPVMGPMGPG-------GMTAGGMGPGPGCMSQQRFMPQGSGGGMPG---------------VGYGGVGGAASHQG-------QFYPGSGQSAGMQQAGGMCPAGPGAVATTGNPYQNQGFQQNYQHSPVPGNPTPPLTPACSVPYVSPNPDIKPPMDNSEEMRLTFPVRDGIILAPFRLLHNLSVSNHVFHLKQNVYNTLMCRNDLELQLKCFHQDDRQMNTNWPHTVTVSANATPLNIERSEKNSTALRPLYLKAVCQPGRNTLQLTASSCCCSHLFVLQLVHRPSVRQVLQTLHKRNLLPLEHSVQKIKRNLSQPEANAGPDATPQQQQQQGGGQQCAKISLKCPITKSRIRLPARGHECKHVQCFDLEAYLMINSERGSWRCPECSKSAITDTLEIDQYIWAILNTLGNSDVDEVIIDSSANWRALQHNGPSNVPSNPSGGSGSNSGNGSVNPTLPVIKQELCDDIAKVMSPGSTQLPTWDSAQAMSPYNMHDMNSIASGNMMGNGGNTNQHGNRSS-------------------------------------YDGFSGNHSDGSGGLPGG------DGGVNSLDQLNAMEKSLSDQMPHTPHTPGAASHPMTPGGPPSVSSSHNEPISGG----------------TPNANGSGSATNGSGNNNSSTGHNSPQTPGTPSRMGGGMGGSGSADSQQQQQEQLLN--SLMSSQTQLKFSESDLSAELQSFDAAAAAINDTAHDLNLLQDVDP----MEILSYLDPQPDLNTPPSSGSSNNNASDDLLATLFD---
