# Supplementary material for: Early vertebrate chromosome duplications and the evolution of the neuropeptide Y receptor gene regions
Source: BMC Evol Biol. 2008 Jun 25;8:184. doi: 10.1186/1471-2148-8-184 (PMC2453138; doi:10.1186/1471-2148-8-184)
Supplement: Additional file 4 — Compressed archive of alignment files for all analyzed families in fasta format. [file 1471-2148-8-184-S4.zip › ZINK.fas]

>Tni12
DPSRQAKRLPIRIIKMLTAHSGHLLHPEYLQPLTSSPVS-IELDAKKSPLALLAQTCSQIGKPDPPSSSKLSSMSSGSL----------GDKEPSSRSS--------KSGEQHHSLEDKSSFKPYSKSPGDSRKDVQVTKGPS------------DKAAFRVPN---GNSSSGAVSCPAFPPRSQSP----GSSSPP-LLA-QSQSHRQSHSPSTQ----SQALHTDSKPGSSEQG--SSDSSNNGAVKKDSDAAKSGMDGAQLANSSHVRASTNSSNASSA-------SSPQPESKADLQASSQPGLPSGHIAPVSPFKPGHSVFPLPPAGMGYHGSIVGAYAGYPSQFVPGLDP----------TKSTLGLG-----LPGKHPSSSPLTGASPPSLIQG-LCRDPYCMT-YPNAHHLGG--NNCSTCVHDP--------SALKTGFPLVYPSHHLHSLHSN-----ALSSSTTPSLSHPLYTYGFMLPNEPLPHACNWVSVG-GPCDKRFATSEELLAHLR-THTALPGMVDS-----KLLPA------YPSSVSST---------ASCHLHLPPPSSPGTLPSSFSLRGS-PGLGLA-RYHPYGKSHLA--GAPGLPMPSLPSSSAYYSPYALYSQRLGSASALGYQ-
>TruSc7
DPSRQAKRLPIRIIKMLTAHSGHLLHPEYLQPLTSSPVS-IELDAKKSPLALLAQTCSQIGKPDPPSSSKLSSLTSGSL----------GDKESSSRSS--------KSGEQHHSLEDKSSFKPYSKSPGDSRKDVQVTKGPS------------DKAAFRVPN---GNSSSGAGSCPPFPPRSQSP----GSNSPP-LLT-QSQSHRQSHSPSAQPLPHSQAPHTDNKPGSSEQG--SSDSSNNSAVKKDSDAAKSGMDGAQLANSSHIRASTNSSNASSA-------SSPQPESKADLQASSQPGLSSGHIAPVSPFKPGHSVFPLPPASMGYHGSIVGAYAGYPSQFVPGLDP----------TKSTLSLG-----LPGKHPSSSPLTGASPPSLIQS-LCRDPYCMT-YPNAHHLGG--SNCSTCVHDP--------STLKTGFPLVYPSHHLHSLHSN-----ALSSSTTPSLSHPLYTYGFMLPNEPQPHACNWVSVG-GPCDKRFATSEELLAHLR-THTALSGMVDS-----KLLPA------YPSSVSST---------ASCHLHLPPHSSPGTLPSSFSLRGS-PGLGLA-RYHPYSKSHLA--GAPGLPMPSLPSSSAYYSPYALYSQRLGSASALGYQ-
>Dre5
DPARQEKRLPIRILKMLTAHTSHILHPEYLQPLSSAPVS-IELDAKKSPLALLAQTCSQIGKPDPPPSSKLGSLSSSSH----------GDKDSRSSSSS------LKSGE-HQNLDDKSSFKPYSKTGSECRKEGAGINSSA------------DKAGFRVPN---GSSSS--VTCTSLPPHAPSP----RASSPQ-QTSGQSHTHRQSQSPLSQKTAHLQTTHMDSKAAGSDPGNDSSSSGSDRNGKKDSDHNKSSLDVVQIANSSHARASVNSSSASSS-------SSPQPDSKTDSQPP-QPSLGTGHIAPVSPFKPGHSVFPLPSSTMGYHGSIVGAYTGYPSQFVPGLDP----------AKSSLGMG-----VPGKHPSSSPLTGASPPSFMQG-LCRDPYCLT-YPNAPHLGG--SNCSSCVHDPS-------SALKSGFPLMYPTHHLHSLHPS-----SLSSSATSSLSHPLYTYGFMLPNETLPHACNWVSVG-GPCDKRFATSEELLAHLR-THTALPG-VDG-----KLLSG------YPSSVSSA---------ASCHLHLPPPSSPGALPSSLSLRGS-PGLGLA-RYHPYGKAHLP--GAPSLPMHSLPATAPYYSPYALYSQRLGSASALGYQ-
>TniUnr
DPLRQAKRLPIRLIKMLTAHTGHLLHPDYLQPLTSAPVS-IELDAKKSPLALLAQTCSQIGKPDPP-SSKLG--SACSQ----------GDKEPNSRSSASA----LKLAEQRPSLEDKCSFKPYNKGSGECRREGLISSSNN------------EKVGFRLSGNNVTTSGSATPGHQAYPSHEASPSSRVSSGSPTGHTQQQLPAHKRSRSPAGQP---PSHPHSPSSESPHEQGSPAGGNSNSNHAKRDTEVSKTAADSPHGSNSSHVRASTNCSNGSSD-------GGSHPEGSK--MEPAQAGIGPGRITPISPYKTNQPLFPLPSSNMGYHG----------SLFVPGLDP----------SKSTLGVGGM--GVPGKHPSSSPLTGASPPSFMQG-LCRDPYCLS-YPSMSHLGG--SNCNSCIHDPS-------STLKSNFPLVYPSHPLHSLNQS-----SLSSSVS-SLSHPLYTYGFMLPNDPLPHACNWVSAG-GPCDKRFTTSEELLAHLR-THTVLPVGMDS-----KLLSG---------SSSGP---------SSCHLHLPHQSSPGPMQSSLPLRAP-PSLGLA-RYHPYSKVHLPP-GPPSLSLHSLPSTSPYYPHYALYGQRLGSASALGYQ-
>TruSc337
DPLRQAKRLPIRLIKMLTAHTGHLLHPDYLQPLTSAPVS-IELDAKKSPLALLAQTCSQIGKPDPP-SSKLG--SSCSQ----------GDKEPSSRSSASA----LKLTEHRPSLDDKCSFKPYNKGSGECRREGVISSNSNGSG-------TNDKAGFRLSG---ATNGNSTPGHQSYPSHAASPSSRVNSSSPTGPAQQQLPAHKRSHSPSGPP---ALHSHSPSGESTHEQGSPGG--TNGNHAKKDTEVSKTVTDSPHSANSSHVRASTNCSNGSSD-------GGSHLEGSK--TEPTQAGIGPGRITPISPYKTSQPLFPLSSSNMGYHGSLVGAYAGYPSQFVHGLDP----------SKSGLGVGAM--GVPGKHPSSSPLTGASPPSFMQG-ICRDPYCLS-YPGMSHLGG--SNCNSCIHDPS-------STLKSNFPLVYPSHPLHSLNQS-----SLSSSLS-SLSHPLYTYGFMLPNDPLPHACNWVSAG-GPCDKRFTTSEELLAHLR-THTVLPVGMDS-----KLLSG---------SSSGP---------SSCHLHIPHQSSAG----SLPLRAP-PSLGLG-RYHPYSKVHLPP-GPPSLSLHSLPSANPYYPHYALYGQRLGSASALGYQ-
>Mmu8
DPLRQANRLPIRVLKMLSAHTGHLLHPEYLQPLSSTPVSPIELDAKKSPLALLAQTCSQIGKPDPPPSSKLNSVAAAAAN------GLGSEKDPSR--------------LGDSPAEDKSSFKPYSKGSGGGDSRKDSGSSSVSSTTSSSSSSPGDKAGFRVPS----------AACPPFPPHGASVSTSSNSSS-------------PGGSRGGS-----------PHHSDCKNGGG-GAGELDKKE------QEAKPSPEPAAGSRGSGGDS-AHGGPEA------------TASGRKSEPPSALVGAGHVAPVSPYKPGHSVFPLPPSSIGYHGSIVGAYAGYPSQFVPGLDP-----SKSGLVGGQLSGGLG--LPPGKPPSSSPLTGASPPSFLQG-LCRDPYCLGGYHSASHLGGS-SCSTCSAHDP-----TGPSLKASGYPLVYPGHPLQPAALS------SSAAQAALPGHPLYTYGFMLQNEPLPHSCNWVAAS-GPCDKRFATSEELLSHLR-THTALPGAEK-------LLAA------YPGASSLGSAAAAAAAAASCHLHLP-PPAAPGSPGSLSLRSP-HTLGLS-RYHPYGKSHLS--TAGGLAVPSLPTAGPYYSPYALYGQRLASASALGYQ-
>Dme
--------------------------------------LPTTMDAKKSPLALLAQTCSQIGADSSAVKPLLAMDKNKTKPGACSS-----SSNSSSSSGSAEISAAKSPSGQAKSPKSSTPISSTATSASLSNTSTGEIKLAFKPYETNVLSHQNQNSFKSSSSLDAEPTRPSS--KNSSSAQERVPSRSKSNATPTDGGKAEISAHDSSSSRKTVSPSGSSQRGASPIVRSGMEVLNNANGTAQHP-----------KEMSSMAAAAAAAAAAYKAAGPYGLNPLSALCCPPGMEQHANPAFRPPFAGGFSHHHAAMLAVAAN---------------------------------GGYPGGAPGGGPAGQPNPYISYQRIKTPAGG---EAIVP------VCKDPYCQG-CPYSAHTQQMLMG--------APCPAGCTQCEHQKYG-----LAMASAAGLPPAHPYSQAAAAAAAN--------AAAARSAPYVCSWVVG-DAYCGKRFQTSDELFSHLRTHTGNLSDPAAAAAALAQSQAQSLLGTLFPPSALRAGYPTPPLSPMSAAAAAARYHPYAK-PPPGALAGGPSPFGAAGAFNP-------------AAAAAAAALGPYYSPYAMYGQRMGA----AHQ-
>Hsa8
DPLRQANRLPIRVLKMLSAHTGHLLHPEYLQPLSSTPVSPIELDAKKSPLALLAQTCSQIGKPDPPPSSKLNSVAAAAN-------GLGAEKDPGRSAPGAASAAAALKQLGDSPAEDKSSFKPYSKGSGGGDSRKDSGSSSVSSTSSSSSSSPGDKAGFRVPS----------AACPPFPPHGAPVSASSSSSS-------------PGGSRGGS-----------PHHSDCKNGGGVGGGELDKKD------QEPKPSPEPAAVSRGGGGEPGAHGGAES------------GASGRKSEPPSALVGAGHVAPVSPYKPGHSVFPLPPSSIGYHGSIVGAYAGYPSQFVPGLDP-----SKSGLVGGQLSGGLG--LPPGKPPSSSPLTGASPPSFLQG-LCRDPYCLGGYHGASHLGGS-SCSTCSAHDP-----AGPSLKAGGYPLVYPGHPLQPAALS------SSAAQAALPGHPLYTYGFMLQNEPLPHSCNWVAAS-GPCDKRFATSEELLSHLR-THTALPGAEK-------LLAA------YPGASGLGSAAAAAAAAASCHLHLP-PPAAPGSPGSLSLRNP-HTLGLS-RYHPYGKSHLS--TAGGLAVPSLPTAGPYYSPYALYGQRLASASALGYQ-
>Tni17
---------------MLTARSGHILHPEYLQPLPSTPVSPIELDAKKSPLALLAQTCSQIGKPDPPPSSKLSSVTQNG----------SSEKESKSGP----------LKLSDIGVDDKSSFKPYSKPSDKKDSSPGV--------------SSGEKSGFRVPS----------ATCQPFTPRTGSPHSSASASP------------MPSEGKCGD--------RDDKKETDCNKSGSADGSGTT---------GHSRISVSCGGINVEVNQHQESTPGTKA-------SSSSESPS-VTSVSSASVLGSGLVAPVSPYKPGQTVFPLPPAGMTYPGSLAGAYAGYPQHFLPHGG---------SLVNAQLASS----LGCSK-AGSSPLAGASPPSIMSASLCRDPYCLS-YHCASHLAG--AASASCTHDS--AAAAAANAIKSGYPLMYPSHPIHGVHS----------SAPTFSGHPLYPYGFMLPNDPLPHVCNWVSAN-GPCDKRFSTSEELLNHLQDTHRFHRGGEAHLRLPRLLVPG------QRRSSGHG---LSHAHATFGNPREPRDFGSEEPASRIRTQQPLPPVLQKPPAHPRRARPRP--RRH-RPLLLSLCTVRTETDHSIGARIPVRKSDFESLL
>TruSc86
DPARQAQRVPIKLLKMLTARSGHILHPEYLQPLPSTPVSPIELDAKKSPLALLAQTCSQIGKPDPPPSSKLSSVTQNG----------SSEKESKSGP----------LKLSDIGVDDKSSFKPYSKPSDKKDSSPGV--------------SGGEKSGFRVPS----------ATCQPFTPRTGSPHSSTSASP------------MPSEGKCGD--------RDDKKEADCNKSGSTDGSGTT---------SHSRISVSCGGINVEVNQHQETTPGTKT-------SSSSESPS-VTSVSSASVLGSGLVAPVSPYKPGQTVFPLPPAGMTYPGSLAGAYAGYPQHFLPHGG---------SLVNAQLASS----LGCSK-AGSSPLAGASPPSIMSASLCRDPYCLS-YHCASHLAG--AASASCTHDS--AAAAAANAIKSGYPLMYPTHPIHGVHA----------TAPSFSGHPLYPYGFMLPNDPLPHVCNWVSAN-GPCDKRFSTSEELLNHLR-THTAFTGAEK-------LISG------YPGSSSLA---SAAAAAMACHMHMP-PSGTPGSPGTLALRSPHHALGLSSRYHPYSKSPLP--TPG-APVPVPAATGPYYSPYALYGQRLTTASALGYQ-
>Dre13
DPLRQANRLPIKILKMLTARTGHILHPEYLQPLPSTPVSPIELDAKKSPLALLAQTCSQIGKPDPPPSSKLSSVTSNG----------SSEKESKSGP----------LKLSDIGVEDKSSFKPYSKPADKKDSSSGV--------------SSGEKSGFRVPS----------ATCQPFTPRTGSPNSSTSASP------------MPSDGK-GE--------RDEKKDSDCNKNCSSDGSAPTSV-------SHSRISVSCAGINVEVNQHQETTSGSKA-------SATSDSVSCVTSSSSASVLGSGLVAPVSPYKPGQTVFPLPPAGMTYPGSLAGAYAGYPQHFLPHGG---------SLVNAQLASS----LGCSK-AGSSPLAGASPPSIMSASLCRDPYCLS-YHCASHLAG--AAGASCTHDS--AAAAAASALKSGYPLMYPTHPLHGVHS----------SPPSFGGHPLYPYGFMLPNDPLPHVCNWVSAN-GPCDKRFSSSEELLNHLR-THTAFTGTEK-------LISG------YPSSSSLA---SAAAAAMACHMHMP-PSGAPGSPGTLALRSPHHALGLSSRYHPYSKSPLP--TPG-APVPVPAATGPYYSPYALYGQRLTTASALGYQ-
>Tni2rnd
DPSRQASRLPIKVLKMLTARAGHLLHPEYLQPLPSTPVSPIELDAKKSPLALLAQTCSQIGKPDPPSSSKLSSVTSNG----------SSDKETKSGP----------LKMSDIGADDKSSFKPYS--------------------------------------------------------------------------------------------------------------------------------------------------------------------------------------NSGLVAPVSPYKPGHTVFPLPPAGLSYPGSLAGAYAGYPQPFLPPGMTLDPTKSSSQLLSAQFAAASS--LGCSK-AGTSPLAGASPPSLMSAGLCRDPYCLS-YHCTSHLSG--ASGANCSHESAAAAAAAASALKSGYPLMYPTHPLHGVHS----------TAPSFSGHPLYPYGFMLPNDPLPHVCNWVSAN-GPCDKRFSSSEELLSHLR-THTAFAGTEK-------LISG------YPGSSSLAN--AAAAAAMACHMHMP-PNGSPGSPGALALRGP-HPLGLSSRYHPYSKSPLP--TPG-APVPVPAATGAYYSPYALYGQRLTTASALGYQ-
>TruSc59
DPSRQASRLPIKVLKMLTARAGHLLHPEYLQPLPSTPVSPIELDAKKSPLALLAQTCSQIGKPDPPSSSKLSSVTSNG----------SSDKESKSGP----------LKMSDIGADDKSSFKPYSKSSERKDSSSSL--------------S-GDKTSFRVPS----------ATCQPFTPRTGSPSSCTSVSP------------LPAEAKAGD--------KEEKKESDSNKTTTTESNGSHRI----------------SGITSDGSQNQENTSGSKT-------T-TSDSTS--VTSSSSSVLSSGLVAPVSPYKPGHTVFPLPPAGLSYPGSLAGAYAGYPQPFLPPGMTLDPTKSSSQLLSAQFAAASS--LGCSK-AGTSPLAGASPPSLMSAGLCRDPYCLS-YHCTSHLSG--ASSANCSHESAAAAAAAANALKSGYPLMYPTHPLHGVHS----------ATPTFSGHPLYPYGFMLPNDPMPHVCNWVSAN-GPCDKRFSSSEELLSHLR-THTAFAGTEK-------LISG------YPGSSSLAN--AAAAAAMACHMHMP-HNGSPGSPGTLALRGP-HPLGLSSRYHPYSKSPLP--APG-APVPVPAATGAYYSPYALYGQRLTTASALGYQ-
>Mmu14
DPLRQANRLPIKVLKMLTARTGHILHPEYLQPLPSTPVSPIELDAKKSPLALLAQTCSQIGKPDPSPSSKLSSVASNGGGAGGAGNGAGGDKDAKSGP----------LKLSDIGVEDKSSFKPYSKPGSDKKEPGG---------------VAAEKSGFRVPS----------ATCQPFTPRTGSPSSSASACSPG--------GMLPSAGGGPEG-------KDDKKDPEAGGGGSSKGSGGASADGVPAGLGHGRISCG-GGI--------------------------SSSGSGPSAPTSSSVLGSGLVAPVSPYKPGQTVFPLPPAGMTYPGSLAGAYAGYPPQFLPHGVALDPTKPG-SLVGAQLAAAAAGSLGCSKPAGSSPLAGASPPSVMTASLCRDPYCLS-YHCASHLAGAAAASASCAHDP----AAAAAALKSGYPLVYPTHPLHGVHSSLTAAAAAGATPPSLAGHPLYPYGFMLPNDPLPHICNWVSAN-GPCDKRFATSEELLSHLR-THTAFPGTDK-------LLSG------YPSSSSLA---SAAAAAMACHMHIP-TSGAPGSPGTLALRSPHHALGLSSRYHPYSKSPLP--TPG-APVPVPAATGPYYSPYALYGQRLTTASALGYQ-
>Hsa10
DPLRQANRLPIKVLKMLTARTGHILHPEYLQPLPSTPVSPIELDAKKSPLALLAQTCSQIGKPDPSPSSKLSSVASNGGGAGGAGGGAAGDKDTKSGP----------LKLSDIGVEDKSSFKPYSKPGSDKKEPGGGGGGGGGGG-GGGGGVSSEKSGFRVPS----------ATCQPFTPRTGSPSSSASACSPG--------GMLSSAGGAPEG-------KDDKKDTDVGGGG--KGTGGASAEGGPTGLAHGRISCG-GGINVDVNQHPDGGPGGKALGSDCGGSSGSSSGSGPSAPTSSSVLGSGLVAPVSPYKPGQTVFPLPPAGMTYPGSLAGAYAGYPPQFLPHGVALDPTKPG-SLVGAQLAAAAAGSLGCSKPAGSSPLAGASPPSVMTASLCRDPYCLS-YHCASHLAGAAAASASCAHDP----AAAAAALKSGYPLVYPTHPLHGVHSSLTAAAAAGATPPSLAGHPLYPYGFMLPNDPLPHICNWVSAN-GPCDKRFATSEELLSHLR-THTAFPGTDK-------LLSG------YPSSSSLA---SAAAAAMACHMHIP-TSGAPGSPGTLALRSPHHALGLSSRYHPYSKSPLP--TPG-APVPVPAATGPYYSPYALYGQRLTTASALGYQ-
>Cin13p
----------------MTNRSLQYLRSEYIQPPPGSPTV----DAKQSPLALLAQTCSAIGKDAKLGTKIFTTDPKKSPP--------AGKVVVTSSRTS--------PAMASSPKQVPSPHLPYNQQAVKREKSPTN---------------------------------------HTSPPAKKARISTDSSKP---------------------------------------------------------------------------------------------------NYVITRDVTKVDDAKPIHSPQMEKYRHQQSSKRRHTTSRSSHDDDTKKQDTSSTKSPHTHSP----------YSRGITSN---CVCPTSATDPRNVTGTSPQ-------SFDPYCMG--CRGPHITG-----NPCFDLK--------SPSLPFYPFTTPGYPLYAQMVM-----AAAARTGP-------------TIDPAPHVCNWVNSGSGNCGKRFTTADELFTHLR-THALSSSAPTG-----YLMGG------LDKLTSNP-----------YAAYLSQHAAALAAATSPTPTFLSRPHSPLNRYNPYKTPTLSPQLPAIPPLPIAAGVGPYCSPFALYGQRLG---AFPYN-
