# Supplementary material for: Early vertebrate chromosome duplications and the evolution of the neuropeptide Y receptor gene regions
Source: BMC Evol Biol. 2008 Jun 25;8:184. doi: 10.1186/1471-2148-8-184 (PMC2453138; doi:10.1186/1471-2148-8-184)
Supplement: Additional file 5 — Summary of statistical testing of paralogous regions. [file 1471-2148-8-184-S5.xls]

## Sheet: Blad1
	Human			Tni
Family:	Genes in region	Genes outside of region		Genes in region	Genes outside of region
ABLIM	3	0		4	1
ADAMTS	3	0		4	0
Ank	3	0		3	3
ANX	4	1		4	2
AP3	2	0		1	0
CNNM	2	0		3	2
DUSP	2	0		4	1
FGFR	4	0		3	2
HNRNP	2	0		2	1
LGI	3	1		3	0
MAX	4	0		4	0
MAPK	3	0		2	1
NEF	2	3		3	5
NKR	3	0		2	2
OGDH	2	0		2	1
PDLIM3	4	0		3	0
PX19	1	0		2	0
SAMD8	3	0		4	0
SFRP	3	0		3	0
SORB	3	0		2	0
TIA	2	0		2	1
TSPAN	3	0		3	0
UNC5	4	0		3	2
ZIMP	2	0		3	1
ZINK	2	0		3	1
Summa	69	5		72	26
Human	n = 74			Tni	n = 98
	k = 69				k = 72
	p=0.125				p=0.075
	q=0.875				q=0.925
Number of genes in region:		3023			Number of genes in region:		2098
Total number of genes in genome:		24194			Total number of genes in genome:		28005
P<0.000001				P<0.000001
